# Supplementary material for: Quantitative Proteomics of Polarised Macrophages Derived from Induced Pluripotent Stem Cells
Source: Biomedicines. 2022 Jan 23;10(2):239. doi: 10.3390/biomedicines10020239 (PMC8869710; doi:10.3390/biomedicines10020239)
Supplement: Supplementary file 1 [file biomedicines-10-00239-s001.zip]

Archive with 7 entries (6 files):
- biomedicines-1508353-si/
- biomedicines-1508353-si/Figure S1.tif
- biomedicines-1508353-si/Figure S2.tif
- biomedicines-1508353-si/Figure S3.tif
- biomedicines-1508353-si/Figure S4.tif
- biomedicines-1508353-si/Table S1.xlsx
- biomedicines-1508353-si/Table S2.xlsx
