# Supplementary material for: Quantitative Proteomics of Polarised Macrophages Derived from Induced Pluripotent Stem Cells
Source: Biomedicines. 2022 Jan 23;10(2):239. doi: 10.3390/biomedicines10020239 (PMC8869710; doi:10.3390/biomedicines10020239)
Supplement: Supplementary file 1 [file biomedicines-10-00239-s001.zip › biomedicines-1508353-si/Table S1.xlsx]

## Sheet: Sheet1
Protein IDs	Majority protein IDs	Protein names	Gene names	Peptides	Razor + unique peptides	Unique peptides	Sequence coverage [%]	Unique + razor sequence coverage [%]	Unique sequence coverage [%]	-Log Welch's T-test p-value M2_M1	Welch's T-test q-value M2_M1	Welch's T-test Difference M2_M1	Welch's T-test Test statistic M2_M1	Copy number 0_1	Copy number 0_2	Copy number 0_3	Copy number 1_1	Copy number 1_2	Copy number 1_3	Copy number 2_1	Copy number 2_2	Copy number 2_3	Concentration [nM] 0_1	Concentration [nM] 0_2	Concentration [nM] 0_3	Concentration [nM] 1_1	Concentration [nM] 1_2	Concentration [nM] 1_3	Concentration [nM] 2_1	Concentration [nM] 2_2	Concentration [nM] 2_3
Q9BV23;C9J010;C9JNE7	Q9BV23	Monoacylglycerol lipase ABHD6	ABHD6	5	5	5	15.7	15.7	15.7	1.53844	0.126601	2.3429	5.74947	49029.5	0	28612.6	25274.6	7603.38	10538.3	72953.3	52617.7	68886.4	84.2285	0	58.4098	30.4424	10.5537	17.0229	101.343	78.1668	110.15
P13686;K7EJD9;K7EIP0;K7ESF2	P13686	Tartrate-resistant acid phosphatase type 5	ACP5	9	9	9	34.8	34.8	34.8	2.32629	0.0684179	4.20023	14.5079	1.36086e+06	407550	614069	191640	69462.1	54911.9	2.55326e+06	1.21861e+06	1.45925e+06	2337.84	749.209	1253.56	230.824	96.4155	88.7011	3546.87	1810.32	2333.36
P33121;E7EPM6;P33121-2;B7Z3Z9;D6RER0;H0Y9U7;H0Y9Z9;D6RG07;E7ERD7;Q9UKU0-7;Q9UKU0-2;Q9UKU0-5;Q9UKU0-3;Q9UKU0;Q9UKU0-9;Q9UKU0-6;Q9UKU0-8;Q9UKU0-1	P33121;E7EPM6;P33121-2;B7Z3Z9	Long-chain-fatty-acid--CoA ligase 1	ACSL1	34	34	1	54.7	54.7	3.7	1.97071	0.0985683	-2.92208	-9.59063	1.01931e+06	970923	913078	6.03449e+06	1.05704e+07	5.54265e+06	1.0218e+06	916429	867134	1751.09	1784.87	1863.96	7268.34	14672.1	8953.22	1419.43	1361.41	1386.56
Q9NR19;Q9NR19-2;F8WCJ4;C9IYL0;B4DEH9;C9JY31	Q9NR19;Q9NR19-2	Acetyl-coenzyme A synthetase, cytoplasmic	ACSS2	9	9	9	17.8	17.8	17.8	1.86637	0.113094	-1.35467	-8.48627	27432.1	37069.2	44200.3	51898.1	68088	73769.7	20612.8	21820.2	34650.8	47.1261	68.1453	90.2303	62.5095	94.5081	119.163	28.6344	32.4153	55.4071
P00813;F5GWI4;F5GXW0	P00813;F5GWI4	Adenosine deaminase	ADA	22	22	22	63.1	63.1	63.1	1.47557	0.13449	-3.32899	-5.32931	131332	185844	158800	1.36778e+06	4.982e+06	1.47798e+06	235877	210992	199418	225.618	341.642	324.174	1647.45	6915.17	2387.44	327.669	313.441	318.872
O14672;O14672-2;C9J9B4;H3BS53;H0YK87;H0YNC5	O14672	Disintegrin and metalloproteinase domain-containing protein 10	ADAM10	17	17	17	29.8	29.8	29.8	2.9705	0.076129	1.8232	30.5421	165382	178415	222995	52042.2	70958.5	81765.5	196447	254255	267870	284.111	327.986	455.221	62.6831	98.4925	132.079	272.895	377.712	428.328
Q9BV57;Q9BV57-2;A0A0G2JQN5	Q9BV57	1,2-dihydroxy-3-keto-5-methylthiopentene dioxygenase	ADI1	7	7	7	48.6	48.6	48.6	1.28707	0.155177	2.37634	4.22853	223725	205330	220532	27420.4	109208	47250.7	263555	275679	272589	384.34	377.463	450.194	33.027	151.583	76.3257	366.119	409.539	435.874
M0R0P9;P31751;P31751-2;J3QL45;M0R283;J3QKW1;M0QZW8	M0R0P9;P31751;P31751-2;J3QL45;M0R283;J3QKW1	RAC-beta serine/threonine-protein kinase	AKT2	4	2	2	8.9	5.3	5.3	1.20747	0.163961	2.02507	3.82623	11866	12658.5	0	0	0	0	18858.4	7897.45	6813.94	20.3847	23.2704	0	0	0	0	26.1972	11.7322	10.8956
P13716;B7ZBK6;P13716-2	P13716;B7ZBK6;P13716-2	Delta-aminolevulinic acid dehydratase	ALAD	2	2	2	10.9	10.9	10.9	2.22827	0.0634667	1.24936	12.948	17096	29389.1	22316.1	23032.9	26940	17446.8	55416.2	56726.7	46272.6	29.3695	54.0267	45.556	27.7423	37.3935	28.1824	76.9816	84.2711	73.9905
O94788;H0YMG7;O94788-2;O94788-3;O94788-4;H0YKL3;E9PF31;H0Y2X5;P47895;Q9UED3;A0A0U1RQK9	O94788;H0YMG7;O94788-2;O94788-3;O94788-4	Retinal dehydrogenase 2	ALDH1A2	23	23	21	54.4	54.4	51.2	1.84401	0.113971	2.50335	8.26613	802738	732511	745295	1.16496e+06	640970	679412	4.3764e+06	4.79547e+06	4.40636e+06	1379.04	1346.59	1521.44	1403.16	889.685	1097.48	6079.48	7123.97	7045.82
P16050;P16050-2;I3L175	P16050;P16050-2	Arachidonate 15-lipoxygenase	ALOX15	25	25	25	45.9	45.9	45.9	2.66207	0.0598154	5.649	21.3956	16001.1	11323.4	11733.2	10381	11724.2	11393.6	361314	713745	679379	27.4886	20.8162	23.9521	12.5036	16.2735	18.4045	501.92	1060.31	1086.34
Q01433-3;Q01433-5;Q01433-2;Q01433-4;Q01433;H0Y360;E9PIJ1;H0YCL9;H0YF16;E9PJF6	Q01433-3;Q01433-5;Q01433-2;Q01433-4;Q01433;H0Y360	AMP deaminase 2	AMPD2	8	7	7	12	10.8	10.8	1.27162	0.155727	2.22176	4.14778	2428.26	7683.73	0	9324.43	7904.09	0	27508.2	27948.8	30549.4	4.17155	14.1252	0	11.231	10.9711	0	38.2131	41.5197	48.8488
Q5VYY1	Q5VYY1	Ankyrin repeat domain-containing protein 22	ANKRD22	3	3	3	12	12	12	3.09981	0.0635385	-5.53616	-35.4526	0	4170.93	0	61807.4	200519	118045	0	0	0	0	7.66753	0	74.4449	278.327	190.682	0	0	0
Q7Z5R6;Q7Z5R6-2	Q7Z5R6	Amyloid beta A4 precursor protein-binding family B member 1-interacting protein	APBB1IP	9	9	9	20.6	20.6	20.6	1.74419	0.116831	2.40183	7.34784	139229	104148	79485.3	76590.4	49398.7	31988.7	263359	366512	185064	239.184	191.458	162.261	92.2506	68.5669	51.6724	365.846	544.477	295.92
Q96BI3-2;Q96BI3	Q96BI3-2;Q96BI3	Gamma-secretase subunit APH-1A	APH1A	1	1	1	5.7	5.7	5.7	1.40906	0.141983	2.72596	4.91509	40397.4	39415.3	35628	0	8265.85	0	33714	37108.9	32015.4	69.3994	72.4582	72.731	0	11.4732	0	46.8339	55.1277	51.1931
Q06481-5;Q06481-4;Q06481-2;Q06481-3;Q06481-6;Q06481;H7C0V9;A0A0A0MRG2;E9PG40;P05067-10;P05067-3;P05067-4;P05067-5;P05067-6;P05067-7;P05067-11;P05067-8;P05067-9;P05067	Q06481-5;Q06481-4;Q06481-2;Q06481-3;Q06481-6;Q06481	Amyloid-like protein 2	APLP2	6	6	6	12.8	12.8	12.8	1.59445	0.128139	3.34266	6.1491	24601.2	11800.4	14917.4	2791.6	2869.23	4188.75	58803.1	23702.8	25132.1	42.2627	21.6931	30.4523	3.36238	3.98257	6.76623	81.6865	35.212	40.1866
J3KQL8;Q9BQE5;E9PM95;B0QYK8	J3KQL8;Q9BQE5;E9PM95	Apolipoprotein L2	APOL2	12	12	12	22	22	22	2.28534	0.06112	-1.90402	-13.8348	180251	122060	149399	1.07497e+06	904379	763493	339543	240618	173311	309.656	224.385	304.982	1294.76	1255.3	1233.3	471.678	357.453	277.127
O95236-2;O95236;O95236-3	O95236-2;O95236	Apolipoprotein L3	APOL3	11	11	11	37.2	37.2	37.2	2.90523	0.08	-7.29499	-28.3276	2596.97	1357.28	5388.79	377593	320421	364186	0	0	0	4.46137	2.49512	11.0007	454.798	444.754	588.281	0	0	0
Q8N392;Q8N392-2	Q8N392;Q8N392-2	Rho GTPase-activating protein 18	ARHGAP18	18	18	18	32.1	32.1	32.1	3.51568	0.0225	0.948294	57.2453	140625	138093	157018	91929.2	79612.8	78401.3	180273	154555	147959	241.581	253.86	320.536	110.726	110.505	126.644	250.427	229.601	236.588
V9GYM8;Q92974-3;Q92974-2;Q92974;Q5VY93;V9GZ14;V9GYG5;V9GYF5;V9GZ58	V9GYM8;Q92974-3;Q92974-2;Q92974	Rho guanine nucleotide exchange factor 2	ARHGEF2	23	23	18	26.7	26.7	21.8	2.6999	0.0541639	-1.39321	-22.3511	75053.6	79889	54907.1	263754	206247	196391	92117.8	81610.6	78420.2	128.936	146.862	112.087	317.683	286.277	317.237	127.966	121.238	125.395
Q99856;K7EJ04	Q99856	AT-rich interactive domain-containing protein 3A	ARID3A	7	7	7	15.7	15.7	15.7	2.2295	0.0638537	1.19758	12.9666	54528.4	59368	55692.3	35635.7	45454.2	39437.1	76256.2	118473	85307.7	93.6751	109.138	113.69	42.922	63.0918	63.704	105.932	175.999	136.408
H0Y547;E9PEJ6;P98196;H0Y8F0;Q9Y2G3;A0A0C4DG94;H7C4W6	H0Y547;E9PEJ6;P98196	Phospholipid-transporting ATPase;Probable phospholipid-transporting ATPase IH	ATP11A	5	5	3	6.4	6.4	4.8	1.59659	0.129644	1.10933	6.16487	17218.8	6998.48	16314.2	8040.53	7381.14	9240	15630.5	20414.5	17258.3	29.5805	12.8655	33.3037	9.68456	10.2452	14.9257	21.7131	30.327	27.5962
A0A1B0GWD6;A0A1B0GVI9;A0A1B0GVC7;B7Z1I9;B7Z413;A0A1B0GTB0;A0A1B0GTU8;A0A1B0GVW0;O75787-2;O75787;A0A1B0GWJ8;H7C3E1;A0A1B0GU12;A0A1B0GVB9;A0A1B0GUT7;A0A1C7CYW4	A0A1B0GWD6;A0A1B0GVI9;A0A1B0GVC7;B7Z1I9;B7Z413;A0A1B0GTB0;A0A1B0GTU8;A0A1B0GVW0;O75787-2;O75787;A0A1B0GWJ8;H7C3E1;A0A1B0GU12;A0A1B0GVB9;A0A1B0GUT7;A0A1C7CYW4	Renin receptor	ATP6AP2	4	4	4	25.3	25.3	25.3	2.11948	0.0840205	1.96727	11.4092	80341.9	149928	75830.1	35643.4	44117.4	32598.3	118743	217937	118432	138.021	275.617	154.799	42.9313	61.2363	52.6571	164.952	323.758	189.375
Q5TC12-3;H0YEW4;H0YD21;A8MRA7;I3L448;Q5TC12-2;Q5TC12;E9PPX6	Q5TC12-3;H0YEW4;H0YD21;A8MRA7;I3L448;Q5TC12-2;Q5TC12	ATP synthase mitochondrial F1 complex assembly factor 1	ATPAF1	3	3	3	15.8	15.8	15.8	1.67703	0.123328	0.765834	6.7854	858276	767732	784092	988398	932049	760599	1.48483e+06	1.5521e+06	1.49468e+06	1474.44	1411.34	1600.64	1190.49	1293.71	1228.62	2062.66	2305.74	2390
P61769	P61769	Beta-2-microglobulin;Beta-2-microglobulin form pI 5.3	B2M	3	3	1	35.3	35.3	18.5	1.66061	0.125121	-2.0671	-6.65418	1.72824e+06	1.84283e+06	1.308e+06	1.47836e+07	8.68157e+06	7.18835e+06	2.30638e+06	2.72078e+06	1.99805e+06	2968.97	3387.72	2670.14	17806.4	12050.3	11611.6	3203.91	4041.89	3194.91
P80723;P80723-2;U3KQP0	P80723;P80723-2	Brain acid soluble protein 1	BASP1	3	3	3	20.7	20.7	20.7	4.07106	0	-2.63697	-108.518	0	0	0	30332.2	18882.3	11861.9	0	0	0	0	0	0	36.5341	26.2091	19.1609	0	0	0
O14874;O14874-2;O14874-3;H3BTL2;H3BS02;H3BUV3	O14874;O14874-2;O14874-3;H3BTL2;H3BS02	[3-methyl-2-oxobutanoate dehydrogenase [lipoamide]] kinase, mitochondrial	BCKDK	7	7	7	26.2	26.2	26.2	2.20862	0.0679529	1.56358	12.6558	117156	93406.7	93497.7	65893	82948.1	73238.2	221153	208304	224409	201.264	171.712	190.866	79.366	115.134	118.304	307.216	309.449	358.833
S4R418;F5H0W4;A0A0A0MT10;A0A087X188;Q9UBW5-2;Q9UBW5	S4R418;F5H0W4;A0A0A0MT10;A0A087X188;Q9UBW5-2;Q9UBW5	Bridging integrator 2	BIN2	4	4	4	13.8	13.8	13.8	1.3237	0.149355	-3.30162	-4.42537	4678.21	4675.08	2915.79	11403	22894.4	19584.9	3250.96	1430.56	1146.8	8.03677	8.59433	5.95229	13.7345	31.7782	31.6361	4.51608	2.12519	1.83374
Q10589-2;Q10589	Q10589-2;Q10589	Bone marrow stromal antigen 2	BST2	1	1	1	6	6	6	2.50489	0.0643478	-4.30342	-17.8412	0	0	0	79686.6	51571.6	44687.9	0	0	0	0	0	0	95.9799	71.583	72.1859	0	0	0
P02747	P02747	Complement C1q subcomponent subunit C	C1QC	4	4	4	21.2	21.2	21.2	1.54264	0.126671	-1.87113	-5.7786	84150.9	57610.8	109232	389523	329088	292083	68403	105159	106324	144.564	105.907	222.986	469.168	456.785	471.812	95.0223	156.221	170.013
O43852;O43852-3;O43852-6;O43852-5;O43852-15;O43852-10;H0Y875;O43852-9;O43852-13;O43852-14;O43852-11;O43852-12	O43852;O43852-3;O43852-6;O43852-5;O43852-15;O43852-10;H0Y875;O43852-9	Calumenin	CALU	15	15	2	53.3	53.3	7.6	2.00752	0.0963534	0.951669	10.0125	3.33688e+06	3.19475e+06	3.4058e+06	2.19569e+06	2.11162e+06	1.78107e+06	4.19063e+06	3.6701e+06	3.88468e+06	5732.48	5872.99	6952.59	2644.64	2930.99	2877.03	5821.42	5452.17	6211.65
Q9H257-2;Q9H257;Q9H257-3;Q9BXL7	Q9H257-2;Q9H257;Q9H257-3	Caspase recruitment domain-containing protein 9	CARD9	5	5	5	14	14	14	1.62299	0.126795	1.55794	6.36247	5175.19	0	3160.63	5887.3	9823.32	11014.6	22931.9	29698.9	23874	8.89054	0	6.45209	7.09106	13.6351	17.7922	31.8559	44.1196	38.1748
P29466-2;P29466;G3V169;B4DVD8;P29466-3;P29466-4;H0YEC7;A0A1W2PRX7;Q5FBZ0;E9PQW1;P29466-5;Q5EG05-2;Q5EG05	P29466-2;P29466;G3V169;B4DVD8;P29466-3	Caspase-1;Caspase-1 subunit p20;Caspase-1 subunit p10;Caspase	CASP1	11	11	11	33.2	33.2	33.2	2.5577	0.0637073	-2.01706	-18.9648	104919	227069	151804	433224	600164	539241	116525	128028	141730	180.242	417.426	309.891	521.804	833.046	871.054	161.871	190.193	226.628
P04040	P04040	Catalase	CAT	19	19	19	44.8	44.8	44.8	1.92801	0.105537	0.87464	9.12295	885504	807265	790401	745553	713825	617480	1.23551e+06	1.27767e+06	1.28324e+06	1521.22	1484.02	1613.52	897.994	990.81	997.436	1716.31	1898.06	2051.92
P0DN79;P35520;P35520-2;C9JMA6;H7C2H4	P0DN79;P35520;P35520-2	Cystathionine beta-synthase	CBS	3	3	3	5.4	5.4	5.4	1.50905	0.12824	1.89276	5.54949	0	2114.36	1882.39	2887.69	4695.56	3698.08	16048.5	17652.1	9063.9	0	3.88688	3.84271	3.47812	6.51757	5.97364	22.2939	26.2233	14.4933
Q8IVM0;Q8IVM0-2	Q8IVM0;Q8IVM0-2	Coiled-coil domain-containing protein 50	CCDC50	7	7	7	30.4	30.4	30.4	1.91272	0.108105	-1.62453	-8.96084	27144.7	52409.4	31857.4	120509	160703	129663	41185.1	41035.8	50682	46.6323	96.3456	65.0336	145.149	223.06	209.448	57.2125	60.9613	81.0412
Q6YHK3;Q6YHK3-2;Q6YHK3-4;Q6YHK3-3	Q6YHK3;Q6YHK3-2;Q6YHK3-4;Q6YHK3-3	CD109 antigen	CD109	8	8	8	8.3	8.3	8.3	2.29121	0.0632276	2.64644	13.9294	25302.1	24491	19664.2	2453.15	1571.58	1300.09	11814.7	11001.2	9465.57	43.4669	45.0224	40.1425	2.95474	2.1814	2.10007	16.4125	16.3429	15.1356
H7C0I2;P29016-2;P29016	H7C0I2;P29016-2;P29016	T-cell surface glycoprotein CD1b	CD1B	2	2	2	8.9	8.9	8.9	1.39809	0.141812	3.12522	4.84962	7195.65	0	0	0	10175.1	0	25103.7	36345.4	37795.2	12.3615	0	0	0	14.1233	0	34.8729	53.9934	60.435
H0Y6Y6;P29017	H0Y6Y6;P29017	T-cell surface glycoprotein CD1c	CD1C	2	2	2	7.5	7.5	7.5	1.74769	0.117846	2.02945	7.37841	0	0	1751.69	0	0	0	8439.09	8424.33	12565.2	0	0	3.5759	0	0	0	11.7232	12.5149	20.092
Q9NZQ7;Q9NZQ7-3;Q9NZQ7-2	Q9NZQ7;Q9NZQ7-3	Programmed cell death 1 ligand 1	CD274	6	6	6	28.3	28.3	28.3	2.6042	0.0641579	-6.00808	-20.0119	4307.16	0	0	796054	953290	763698	14672.8	9789.83	15134.4	7.39934	0	0	958.82	1323.19	1233.63	20.3827	14.5434	24.2002
Q9UGN4;J3QKQ4;Q9UGN4-2;Q9UGN4-3;Q9UGN4-4	Q9UGN4;J3QKQ4;Q9UGN4-2;Q9UGN4-3;Q9UGN4-4	CMRF35-like molecule 8	CD300A	5	5	5	23.7	23.7	23.7	1.9371	0.106486	3.1028	9.22057	140853	174921	132755	14450.7	30261	18176.4	173065	165808	175619	241.973	321.562	271.005	17.4054	42.0032	29.361	240.413	246.318	280.818
E7EU05;P16671;P16671-3;E9PLT1;P16671-4;P16671-2;E7EX47;E9PJX8;E9PC45;E7EVU1;E7ERZ9;E7EWI4	E7EU05;P16671;P16671-3;E9PLT1;P16671-4;P16671-2	Platelet glycoprotein 4	CD36	11	11	11	32	32	32	2.24187	0.0635975	1.27434	13.1541	1.75294e+06	1.35347e+06	796015	579420	480974	452549	1.60184e+06	1.10149e+06	1.01165e+06	3011.41	2488.12	1624.98	697.892	667.606	731.017	2225.21	1636.33	1617.63
P28907;H0Y950;P28907-2	P28907;H0Y950	ADP-ribosyl cyclase/cyclic ADP-ribose hydrolase 1	CD38	6	6	6	21	21	21	1.56352	0.126591	-6.49045	-5.92539	0	0	0	175168	255318	213188	0	0	0	0	0	0	210.984	354.388	344.37	0	0	0
P25942;A0A087X1D0;H0YE23;P25942-2	P25942;A0A087X1D0;H0YE23;P25942-2	Tumor necrosis factor receptor superfamily member 5	CD40	6	6	6	37.2	37.2	37.2	1.87967	0.112379	-4.4122	-8.61999	13686.2	0	11288.9	1.27866e+06	902866	495119	29540	60968.2	32882.3	23.5118	0	23.0451	1540.1	1253.21	799.782	41.0357	90.572	52.5792
P16070-12;P16070-14;P16070-13;P16070-8;P16070-18;P16070-11;P16070-10;P16070-16;P16070-17;P16070-6;P16070-4;P16070-3;P16070-7;P16070-5;P16070;H0YD13;H0Y2P0;H0YE40;H0Y5E4;P16070-15;H0YDW7;H0YCV9;P16070-9;H0YDX6;J3KN83;E9PKC6;H0YD17;Q86UZ1;H0YF08;P16070-19;H0YD90;H0YEV3;H0YEU1	P16070-12;P16070-14;P16070-13;P16070-8;P16070-18;P16070-11;P16070-10;P16070-16;P16070-17;P16070-6;P16070-4;P16070-3;P16070-7;P16070-5;P16070;H0YD13;H0Y2P0;H0YE40;H0Y5E4;P16070-15	CD44 antigen	CD44	12	12	12	44.6	44.6	44.6	2.75055	0.0623396	-2.52658	-23.6971	417536	353131	354861	3.31196e+06	3.29513e+06	2.56021e+06	555958	513295	511791	717.292	649.171	724.413	3989.15	4573.74	4135.59	772.311	762.531	818.361
A0A087X1S7;P09326;P09326-2	A0A087X1S7;P09326;P09326-2	CD48 antigen	CD48	3	3	3	12.3	12.3	12.3	1.94795	0.105074	-5.81513	-9.33849	0	16852.4	7035.28	106405	175849	95789.2	0	0	0	0	30.9803	14.3618	128.161	244.084	154.731	0	0	0
P33681-2;P33681;P33681-3	P33681-2;P33681;P33681-3	T-lymphocyte activation antigen CD80	CD80	2	2	2	12.1	12.1	12.1	1.87026	0.112827	-3.95259	-8.52518	0	0	0	84807.8	14462.3	24309.7	0	0	0	0	0	0	102.148	20.0741	39.2682	0	0	0
X6RA30;O75794;X6RKY7;X6RF82	X6RA30;O75794;X6RKY7;X6RF82	Cell division cycle protein 123 homolog	CDC123	2	2	2	6.8	6.8	6.8	3.68812	0	4.39981	69.8225	20050.7	42045.2	31893.2	0	0	0	30107.8	50229.9	30934.1	34.4454	77.2928	65.1066	0	0	0	41.8244	74.6196	49.464
Q9NRR3;D6REL0	Q9NRR3;D6REL0	CDC42 small effector protein 2	CDC42SE2	2	2	2	66.7	66.7	66.7	1.26836	0.155944	-4.19091	-4.13092	0	0	0	86063.3	163888	79388.6	0	0	0	0	0	0	103.66	227.482	128.239	0	0	0
Q5SW79;Q5SW79-2;Q5SW79-3;H0Y2V6;E7EMW0;E7EWM2;Q96L14;E5RFU8;H0Y4T4;E5RIH6;E5RJT5;H0YB92;E5RG47;E5RGW7;H0YB66;J3KQR7;Q9Y4F5-3;Q9Y4F5-2;Q9Y4F5	Q5SW79;Q5SW79-2;Q5SW79-3;H0Y2V6	Centrosomal protein of 170 kDa	CEP170	32	32	32	30.5	30.5	30.5	2.05592	0.097633	-1.1225	-10.5946	39918.9	42490.5	41277	135195	110196	118837	55704.3	58214.9	52897.5	68.5772	78.1113	84.2628	162.838	152.955	191.962	77.3818	86.4819	84.5838
Q9Y696	Q9Y696	Chloride intracellular channel protein 4	CLIC4	15	15	15	70.4	70.4	70.4	1.88581	0.111159	-1.49411	-8.68229	730232	821386	751521	2.4847e+06	2.47536e+06	2.10711e+06	698179	947946	876062	1254.48	1509.98	1534.15	2992.74	3435.87	3403.69	969.878	1408.23	1400.83
Q5EBM0-3;Q5EBM0-4;Q5EBM0;Q5EBM0-2	Q5EBM0-3;Q5EBM0-4;Q5EBM0;Q5EBM0-2	UMP-CMP kinase 2, mitochondrial	CMPK2	3	3	3	9	9	9	1.45057	0.134758	-3.5001	-5.17012	0	0	7602.57	21501.5	95598.5	37129.9	0	0	7809.71	0	0	15.5199	25.8979	132.693	59.9772	0	0	12.4878
A0A2Q2T6B6;G9CGD6-3;G9CGD6;G9CGD6-2;Q8WWN9;Q8WWN9-2;E5RGB6;E5RJQ7;E5RGN6	A0A2Q2T6B6;G9CGD6-3;G9CGD6;G9CGD6-2;Q8WWN9;Q8WWN9-2;E5RGB6;E5RJQ7	Interactor protein for cytohesin exchange factors 1	CNKSR3;IPCEF1	4	4	4	14.2	14.2	14.2	1.30857	0.152134	2.21382	4.34312	11285.6	27080.6	25562.1	7510.99	9577.46	5851.93	28935.3	27014.8	53764.1	19.3876	49.7829	52.1824	9.04674	13.2938	9.45282	40.1956	40.1322	85.9695
P02461;P02461-2;CON__P04258	P02461;P02461-2	Collagen alpha-1(III) chain	COL3A1	28	28	28	28.6	28.6	28.6	1.69666	0.121914	2.28727	6.94546	129993	200220	205339	61988.5	42079.4	48338.2	197869	293615	252420	223.317	368.07	419.178	74.6631	58.4075	78.0824	274.87	436.183	403.623
A0A087X0S5;P12109	A0A087X0S5;P12109	Collagen alpha-1(VI) chain	COL6A1	8	8	8	10.5	10.5	10.5	1.58648	0.126152	2.36789	6.09073	36815.5	9055.3	4666.61	9495.28	0	0	46968.5	28324.2	20491.1	63.246	16.6466	9.52641	11.4367	0	0	65.2464	42.0773	32.7656
Q8IUI8;Q8IUI8-2;J3KST8	Q8IUI8;Q8IUI8-2	Cytokine receptor-like factor 3	CRLF3	6	6	6	16.1	16.1	16.1	2.14154	0.0811005	-2.77437	-11.706	3599.59	11083.6	11020.6	41524.6	55889.7	30052	0	0	4830.7	6.18378	20.3753	22.4974	50.015	77.5766	48.544	0	0	7.72436
Q9UBT7-2;Q9UBT7;Q9UBT7-3;Q5JTQ9	Q9UBT7-2;Q9UBT7;Q9UBT7-3	Alpha-catulin	CTNNAL1	6	6	4	11.3	11.3	8.2	1.99395	0.095874	1.66966	9.85495	6649.26	7156.69	8446.96	12887.6	8935.85	10714	33819.4	35168.1	33404.1	11.4229	13.1563	17.2436	15.5227	12.4032	17.3067	46.9803	52.2443	53.4136
A0A2R8Y6G0;A0A2R8Y804;A0A2R8Y543;A0A2R8Y5C3;A0A2R8Y750;A0A2R8Y5Z1;B4DGU4;A0A2R8YCH5;A0A2R8Y7Z0;A0A2R8Y5A3;P35222	A0A2R8Y6G0;A0A2R8Y804;A0A2R8Y543;A0A2R8Y5C3;A0A2R8Y750;A0A2R8Y5Z1;B4DGU4;A0A2R8YCH5;A0A2R8Y7Z0;A0A2R8Y5A3;P35222	Catenin beta-1	CTNNB1	1	1	1	6	6	6	2.53613	0.064046	2.40867	18.4976	0	0	0	0	0	0	12426	15834.5	11494.8	0	0	0	0	0	0	17.2617	23.5231	18.3803
A0A1B0GVD5;A0A1B0GWE8;P07339;A0A1B0GW44;A0A1B0GV23;A0A1B0GVP3;A0A1B0GU92;A0A1B0GU03;H7C469;C9JH19;F8WD96;H7C1V0;F8W787;A0A1B0GV01	A0A1B0GVD5;A0A1B0GWE8;P07339;A0A1B0GW44;A0A1B0GV23;A0A1B0GVP3;A0A1B0GU92;A0A1B0GU03;H7C469;C9JH19;F8WD96	Cathepsin D;Cathepsin D light chain;Cathepsin D heavy chain	CTSD	16	16	15	49.9	49.9	47.7	1.48067	0.135078	0.838799	5.36236	2.10315e+07	2.16175e+07	2.16518e+07	1.47327e+07	1.11445e+07	1.24338e+07	2.15725e+07	2.3685e+07	2.28603e+07	36130.3	39740	44199.9	17745.1	15468.9	20084.7	29967.5	35185.6	36554
Q13616;A0A0C4DGX4	Q13616;A0A0C4DGX4	Cullin-1	CUL1	16	16	16	26.9	26.9	26.9	2.30626	0.0664348	-1.27754	-14.1748	26711.1	43068.6	34316.9	149997	132264	115660	56059	53637.5	53561.9	45.8873	79.1742	70.0544	180.666	183.586	186.83	77.8745	79.6819	85.6462
Q07325	Q07325	C-X-C motif chemokine 9	CXCL9	4	4	4	40	40	40	2.34231	0.0670551	-8.94756	-14.7799	0	0	0	3.05176e+06	466296	385517	0	0	0	0	0	0	3675.75	647.233	622.739	0	0	0
P00167-2;P00167;P00167-3;J3KNC7	P00167-2;P00167;P00167-3	Cytochrome b5	CYB5A	4	4	4	58.2	58.2	58.2	4.09676	0	-2.21174	-111.777	71909.9	0	45032.8	317681	378153	382630	70409.3	80033	82060.6	123.535	0	91.9298	382.636	524.888	618.075	97.8094	118.894	131.216
P04839;Q5H9D4;Q9Y5S8-2;Q9Y5S8-3;Q9Y5S8	P04839	Cytochrome b-245 heavy chain	CYBB	15	15	15	29.3	29.3	29.3	1.97902	0.0974382	-0.614179	-9.68439	698567	779152	766774	977892	991496	969400	686890	598347	637654	1200.08	1432.34	1565.29	1177.84	1376.22	1565.9	954.195	888.883	1019.62
Q9UIA0;H0Y724;B1AHH5;B1AHH6;B1AHH4;REV__A0A2R8Y7M0;REV__P82094;REV__P82094-2	Q9UIA0	Cytohesin-4	CYTH4	11	11	11	30.7	30.7	30.7	1.52068	0.128337	4.86759	5.62783	124510	162925	125595	8416.36	13553.7	1819.98	157379	188538	174092	213.897	299.509	256.39	10.1372	18.813	2.93988	218.623	280.085	278.375
P98082;P98082-3;P98082-2;D6RFF7;D6REB1;D6RIA5;D6RGZ1	P98082;P98082-3;P98082-2	Disabled homolog 2	DAB2	13	13	13	29.9	29.9	29.9	2.75063	0.0635385	2.17667	23.6993	102261	124029	107984	36570.4	42411	51659.4	185646	172861	230730	175.675	228.005	220.438	44.0479	58.8678	83.4472	257.89	256.796	368.94
J3KNB3;Q9UN19-2;Q9UN19	J3KNB3;Q9UN19-2;Q9UN19	Dual adapter for phosphotyrosine and 3-phosphotyrosine and 3-phosphoinositide	DAPP1	3	3	3	12.9	12.9	12.9	2.01988	0.09575	-3.43318	-10.158	0	0	0	16209.3	19400.7	15002.5	0	0	0	0	0	0	19.5236	26.9287	24.234	0	0	0
Q16643;Q16643-2;Q16643-3;D6R9W4;D6R9Q9;D6RCR4;D6RFI1	Q16643;Q16643-2;Q16643-3;D6R9W4	Drebrin	DBN1	9	9	9	16.5	16.5	16.5	1.88077	0.112734	4.08382	8.63106	23218	7118.19	8255.27	13294.6	0	3075.32	117969	112967	65878.7	39.8865	13.0856	16.8523	16.0129	0	4.96767	163.877	167.82	105.341
G3V3G9;Q5TAQ9;V9GY54;Q5TAQ9-2;Q5TAQ8	G3V3G9;Q5TAQ9;V9GY54;Q5TAQ9-2	DDB1- and CUL4-associated factor 8	DCAF8	3	3	3	4.3	4.3	4.3	1.62884	0.125144	1.62367	6.40701	4675.37	7822.52	7825.36	5522.02	4581.93	2670.2	13414.2	12712.8	11593.3	8.03189	14.3803	15.9747	6.65108	6.35985	4.31326	18.6343	18.8856	18.5379
Q5VZ89-3;Q5VZ89;Q5VZ89-7;Q5VZ89-5;X6RAE7;X6R5W5;A0A0A0MRX3;R4GMN2	Q5VZ89-3;Q5VZ89;Q5VZ89-7;Q5VZ89-5	DENN domain-containing protein 4C	DENND4C	27	27	27	19	19	19	1.61012	0.126962	1.21454	6.26539	76981.8	83699	69820.9	46301.3	30804.6	37322	101163	92431.1	71150.2	132.248	153.866	142.532	55.7683	42.7577	60.2875	140.53	137.312	113.77
Q6UWP2;Q6UWP2-3;A0A087WZN3;Q6UWP2-2;A0A087WYV4;A0A087X0R1	Q6UWP2;Q6UWP2-3	Dehydrogenase/reductase SDR family member 11	DHRS11	7	7	7	33.5	33.5	33.5	1.8101	0.117485	2.03955	7.94252	87442.7	68976.6	67351.4	101643	46278.8	42618	305857	257953	176559	150.219	126.801	137.491	122.426	64.2363	68.8422	424.883	383.205	282.32
Q9BPW9;Q9BPW9-4;Q9BPW9-2;Q9BPW9-3	Q9BPW9;Q9BPW9-4;Q9BPW9-2;Q9BPW9-3	Dehydrogenase/reductase SDR family member 9	DHRS9	6	6	6	18.5	18.5	18.5	1.45226	0.134724	1.28143	5.18072	362499	361535	400856	285911	284762	184118	603707	566520	629521	622.742	664.619	818.306	344.37	395.258	297.412	838.642	841.6	1006.61
A6NML8;K4DI95;C9J6U3;O60879-2;O60879-3;O60879	A6NML8;K4DI95;C9J6U3;O60879-2;O60879-3;O60879	Protein diaphanous homolog 2	DIAPH2	5	5	5	4.6	4.6	4.6	2.01016	0.0941129	-1.5925	-10.0434	8518.69	2228.26	13561	13655.3	14668.9	20139.1	3814.4	5969.83	6459.24	14.6344	4.09627	27.6835	16.4473	20.3609	32.5313	5.29879	8.86856	10.3284
Q96KC8	Q96KC8	DnaJ homolog subfamily C member 1	DNAJC1	4	4	4	11.4	11.4	11.4	1.79466	0.118152	-1.60132	-7.79929	5126	88380	0	17615.2	15730.1	19439.2	7387.67	4030.87	6475.31	8.80602	162.471	0	21.2169	21.8339	31.4009	10.2626	5.98812	10.3541
A0A024R442;E7ETB3;Q9ULA0;E7EMB6;C9JBE1	A0A024R442;E7ETB3;Q9ULA0;E7EMB6	Aspartyl aminopeptidase	DNPEP	7	7	4	20.6	20.6	12.5	2.25077	0.0648205	-1.02819	-13.2907	0	0	0	0	0	0	0	0	0	0	0	0	0	0	0	0	0	0
Q8N1I0;H0Y599;Q8N1I0-3;Q8N1I0-2;H0Y7H7;F5GXW1;C9J7D9;C9J637;Q8N1I0-4;Q8IZD9	Q8N1I0;H0Y599;Q8N1I0-3;Q8N1I0-2;H0Y7H7;F5GXW1	Dedicator of cytokinesis protein 4	DOCK4	23	23	23	13.8	13.8	13.8	1.52728	0.12616	-4.01627	-5.67277	1058.28	3628.39	477.241	43279.6	42538.7	26653.1	3048.9	1060.43	3582.08	1.81803	6.67017	0.974238	52.1288	59.045	43.0536	4.23539	1.57534	5.72779
O75923-2;O75923-8;O75923-5;O75923-11;O75923-7;O75923-13;O75923;O75923-14;O75923-4;O75923-10;O75923-3;O75923-9;O75923-6;O75923-12;O75923-15	O75923-2;O75923-8;O75923-5;O75923-11;O75923-7;O75923-13;O75923;O75923-14;O75923-4;O75923-10;O75923-3;O75923-9;O75923-6;O75923-12;O75923-15	Dysferlin	DYSF	52	50	50	35	34	34	2.30151	0.0645634	0.762486	14.0969	158727	135881	129330	164604	147547	137716	259433	256423	245451	272.68	249.794	264.014	198.26	204.799	222.458	360.392	380.932	392.48
Q14213	Q14213	Interleukin-27 subunit beta	EBI3	3	3	3	12.7	12.7	12.7	2.02718	0.0977872	-7.27036	-10.245	0	0	0	496375	249495	276508	0	0	0	0	0	0	597.867	346.306	446.652	0	0	0
Q9H4M9;A0A024R571;C9JC03;C9J2Z4;C9JIJ3;C9IZH1;C9JDQ8	Q9H4M9;A0A024R571;C9JC03;C9J2Z4	EH domain-containing protein 1	EHD1	31	31	20	74.5	74.5	49.4	2.10524	0.09422	-3.047	-11.2216	340958	345969	312322	2.65747e+06	4.14269e+06	2.33523e+06	381386	344188	346901	585.736	636.003	637.574	3200.83	5750.18	3772.18	529.803	511.313	554.699
Q9NZN3;Q9NZN3-2	Q9NZN3	EH domain-containing protein 3	EHD3	16	2	2	35.7	5.6	5.6	1.49387	0.133377	1.73622	5.44866	0	0	4620.35	0	0	0	10804.5	5717.48	5486.86	0	0	9.43198	0	0	0	15.0091	8.49368	8.77356
K7EM18;P41567;O60739;K7EQP2	K7EM18;P41567;O60739	Eukaryotic translation initiation factor 1;Eukaryotic translation initiation factor 1b	EIF1;EIF1B	5	5	5	59.5	59.5	59.5	1.39409	0.141623	-1.69352	-4.82596	287121	112803	89741	641825	504769	399543	122068	194869	160815	493.25	207.369	183.197	773.057	700.634	645.395	169.571	289.49	257.146
P19525;P19525-2;C9JZT2;F8WBH4	P19525;P19525-2	Interferon-induced, double-stranded RNA-activated protein kinase	EIF2AK2	10	10	10	24	24	24	2.27506	0.0637386	-1.44997	-13.6709	28925.9	27489.8	23936.3	120158	131803	98662.2	42925.1	43070.4	41446.1	49.6922	50.5352	48.8636	144.727	182.947	159.372	59.6296	63.9838	66.2729
A0A2R8Y4W2;A0A2R8YE63;Q12929;Q12929-2;F5H0R8;H0YFG1;F5GYM8;F5H3Q6;F5H1B5;F5H2B8	A0A2R8Y4W2;A0A2R8YE63;Q12929;Q12929-2	Epidermal growth factor receptor kinase substrate 8	EPS8	15	15	15	24.3	24.3	24.3	1.61855	0.127469	2.78312	6.32882	52303.7	67261	54566.2	12791.1	13531.7	4745.57	67223.8	66396.1	60018.8	89.8533	123.648	111.391	15.4064	18.7824	7.66568	93.3842	98.6356	95.9708
P15090;E5RIR0;E5RH45	P15090	Fatty acid-binding protein, adipocyte	FABP4	8	8	7	72	72	62.9	1.53196	0.12682	2.87704	5.70487	2.57715e+07	1.28918e+07	1.10751e+07	2.00937e+07	6.59428e+06	4.91163e+06	7.4298e+07	6.09021e+07	5.7025e+07	44273.2	23699.3	22608.6	24202.2	9153.06	7933.92	103211	90473.9	91183.8
Q9BZQ8;H0Y7M9	Q9BZQ8	Protein Niban	FAM129A	23	23	23	33.1	33.1	33.1	1.50969	0.127271	-1.22844	-5.55376	188433	237856	186960	772453	643082	453651	244550	300044	238733	323.713	437.257	381.659	930.394	892.617	732.798	339.718	445.734	381.737
Q5W0V3-2;Q5W0V3;Q5W0V4	Q5W0V3-2;Q5W0V3;Q5W0V4	Protein FAM160B1	FAM160B1	2	2	2	3.1	3.1	3.1	2.06023	0.0980935	-1.91441	-10.6479	1553.36	2581.18	0	10071.9	9001.91	5848.84	2522.35	3032.16	0	2.66854	4.74506	0	12.1313	12.4949	9.44782	3.50393	4.50447	0
Q8IXL6;K7EQL5;A0A0G2JQD6;Q8IXL6-2	Q8IXL6	Extracellular serine/threonine protein kinase FAM20C	FAM20C	3	3	2	9.1	9.1	7	1.15187	0.171006	2.87752	3.56437	11311.6	0	1739.72	1245.33	1009.21	0	17777.2	11610.8	11432.9	19.4324	0	3.55146	1.49996	1.40081	0	24.6953	17.2486	18.2814
Q5R3K3;Q5R3K2;Q5R3K3-2	Q5R3K3;Q5R3K2;Q5R3K3-2	Protein FAM26F	FAM26F	7	7	7	25.4	25.4	25.4	2.45668	0.0596952	-7.69599	-16.8733	0	0	0	683121	647127	743170	0	0	0	0	0	0	822.796	898.232	1200.47	0	0	0
Q9H0Q0;C9JPE5;C9IYV6	Q9H0Q0	Protein FAM49A	FAM49A	11	10	10	48.3	44.3	44.3	2.12789	0.0830259	-6.85326	-11.5214	0	24009.7	7044.06	454745	246709	359672	0	0	6746.64	0	44.1377	14.3797	547.726	342.439	580.99	0	0	10.788
Q9Y2M0	Q9Y2M0	Fanconi-associated nuclease 1	FAN1	2	2	2	1.6	1.6	1.6	1.6176	0.12721	1.39459	6.32166	45372.6	48280.7	35275.1	16771.3	28206	21295.3	53891.6	54926.2	61849.4	77.9463	88.7556	72.0106	20.2005	39.1508	34.3991	74.8637	81.5963	98.898
Q96K12;F8VX60;Q96K12-2	Q96K12;F8VX60	Fatty acyl-CoA reductase 2	FAR2	4	4	4	8.5	8.5	8.5	2.03969	0.0987773	2.91929	10.3957	0	0	0	0	0	0	33341.4	31495.2	24711.9	0	0	0	0	0	0	46.3164	46.7881	39.5146
P25445-6;P25445	P25445-6;P25445	Tumor necrosis factor receptor superfamily member 6	FAS	3	3	3	9.6	9.6	9.6	1.33386	0.14908	-1.76357	-4.48134	12827	13908	26092.5	64053.7	113346	100547	29870.7	20566.2	30356.9	22.0357	25.5675	53.2651	77.1505	157.328	162.418	41.495	30.5523	48.5411
J3KQ72;Q9NRD1	J3KQ72;Q9NRD1	F-box only protein 6	FBXO6	3	3	3	15.3	15.3	15.3	2.83713	0.0632558	-5.67398	-26.1873	0	0	16454.6	208852	167981	152225	3033.36	3728.96	3547.77	0	0	33.5904	251.555	233.163	245.894	4.2138	5.5396	5.67292
P30273;A6NCQ8	P30273	High affinity immunoglobulin epsilon receptor subunit gamma	FCER1G	3	3	3	32.6	32.6	32.6	2.08377	0.0945121	-3.03634	-10.9443	0	276898	327839	1.09511e+06	953077	711239	91482.2	131860	111445	0	509.028	669.25	1319.03	1322.9	1148.89	127.083	195.886	178.202
P12314;A0A0A0MRM3;Q92637-3;Q92637;C9JSN8;A0A087WXZ6;P12314-2	P12314;A0A0A0MRM3;Q92637-3;Q92637	High affinity immunoglobulin gamma Fc receptor I;High affinity immunoglobulin gamma Fc receptor IB	FCGR1A;FCGR1B	3	3	3	7.5	7.5	7.5	2.89996	0.0755556	-3.83337	-28.1559	27316.3	77247.3	54850.8	155711	232763	276489	9101.58	18652.2	20379.1	46.9271	142.006	111.972	187.549	323.082	446.623	12.6435	27.7091	32.5865
P55899;M0R0H0;M0R0A9;M0R0K7;M0QYM4;M0R220;M0QYN1;M0QYN9;M0R2T3;M0R266	P55899;M0R0H0;M0R0A9	IgG receptor FcRn large subunit p51	FCGRT	7	7	7	23.6	23.6	23.6	2.81715	0.0604444	2.88505	25.5905	111393	113625	102723	17626.1	9901.76	12913.3	111443	80053.1	101844	191.363	208.88	209.698	21.2301	13.7439	20.8593	154.811	118.924	162.85
Q14314;A0A1B0GVK0	Q14314	Fibroleukin	FGL2	5	5	5	10.7	10.7	10.7	1.12526	0.175066	4.23244	3.44423	0	0	0	0	0	0	19394.2	69217.9	88475.3	0	0	0	0	0	0	26.9415	102.827	141.473
Q13643	Q13643	Four and a half LIM domains protein 3	FHL3	2	2	2	7.1	7.1	7.1	1.89029	0.110581	1.74787	8.72806	41047.6	35316.6	40545.4	24021	17032.5	19907.4	62607.3	71615.1	68823.4	70.5163	64.9235	82.7694	28.9325	23.6416	32.1571	86.9712	106.389	110.05
Q8TEK8;A0A1B0GTG4;Q8WWW0-2;Q8WWW0;A0A075B763;Q8WWW0-3	Q8TEK8;A0A1B0GTG4;Q8WWW0-2;Q8WWW0;A0A075B763;Q8WWW0-3	Ras association domain-containing protein 5	FLJ00186;RASSF5	5	5	5	36.8	36.8	36.8	1.83078	0.115438	-2.66548	-8.13837	66955.8	57312.5	47315.6	257968	212927	280230	51878.5	41403.3	28061.9	115.024	105.359	96.59	310.714	295.549	452.665	72.0672	61.5072	44.8714
B7ZL14;Q96RU3-4;Q96RU3-3;Q96RU3-5;Q96RU3-2;Q96RU3;H0Y7W6	B7ZL14;Q96RU3-4;Q96RU3-3;Q96RU3-5;Q96RU3-2;Q96RU3;H0Y7W6	Formin-binding protein 1	FNBP1	11	11	11	24.9	24.9	24.9	2.31912	0.0669197	-1.80133	-14.3877	36143.9	27300.7	35309.9	200498	119074	173020	59390.4	38976.3	42145	62.0922	50.1877	72.0816	241.494	165.279	279.484	82.5024	57.9018	67.3904
P21462	P21462	fMet-Leu-Phe receptor	FPR1	1	1	1	3.1	3.1	3.1	1.07647	0.180962	-3.09566	-3.2322	0	0	0	10787.3	41706.4	18744.4	0	0	0	0	0	0	12.993	57.8897	30.2784	0	0	0
P25090	P25090	N-formyl peptide receptor 2	FPR2	1	1	1	3.1	3.1	3.1	1.48018	0.134863	-2.81219	-5.35913	0	0	0	17078.4	53901.4	15073.1	0	0	0	0	0	0	20.5703	74.8167	24.348	0	0	0
Q16658;C9JFC0;A0A0A0MSB2;C9JPH9	Q16658	Fascin	FSCN1	27	27	27	66.3	66.3	66.3	1.7009	0.122749	-1.67936	-6.98055	2.86633e+06	3.37291e+06	4.57505e+06	1.46866e+07	1.11123e+07	1.16544e+07	3.39986e+06	3.54632e+06	4.80131e+06	4924.11	6200.51	9339.5	17689.5	15424.2	18825.7	4722.92	5268.29	7677.36
O15117-2;O15117-3;O15117;A0A2R8YEE1	O15117-2;O15117-3;O15117	FYN-binding protein	FYB	8	8	8	12.9	12.9	12.9	1.8428	0.113635	-1.52803	-8.25437	39773.8	27511.4	22628	42475.9	52508.3	41613.1	11446.1	21527.1	15703.8	68.328	50.575	46.1927	51.1608	72.8831	67.2191	15.9005	31.9798	25.1106
P32455;F6SPX6;F6X827	P32455	Interferon-induced guanylate-binding protein 1	GBP1	19	16	12	34	27.4	21.1	2.24185	0.0632	-10.4722	-13.1538	0	0	0	2.97713e+06	3.70961e+06	2.30182e+06	0	0	0	0	0	0	3585.85	5149.04	3718.21	0	0	0
P32456;Q5T8M0	P32456	Interferon-induced guanylate-binding protein 2	GBP2	22	22	17	35.2	35.2	26.1	2.56498	0.0653	-9.52614	-19.1251	5873.9	1729.99	0	2.41582e+06	2.5366e+06	1.73318e+06	3167.71	0	0	10.0909	3.18028	0	2909.77	3520.87	2799.67	4.40044	0	0
Q96PP9;Q8N8V2;Q6ZN66	Q96PP9	Guanylate-binding protein 4	GBP4	14	14	14	22.8	22.8	22.8	1.8789	0.112025	-5.77716	-8.61216	0	0	0	246117	155689	107957	0	0	0	0	0	0	296.44	216.1	174.387	0	0	0
Q96PP8;Q96PP8-2;E7ETN8	Q96PP8;Q96PP8-2;E7ETN8	Guanylate-binding protein 5	GBP5	17	16	15	38.2	36.9	34.8	4.20164	0	-9.23044	-126.124	0	0	0	653822	838667	636357	0	0	0	0	0	0	787.507	1164.09	1027.93	0	0	0
P30793;P30793-3;P30793-2;P30793-4	P30793;P30793-3;P30793-2;P30793-4	GTP cyclohydrolase 1	GCH1	6	6	6	24.4	24.4	24.4	2.20632	0.0696608	-6.98285	-12.6219	0	0	0	258075	364756	292345	0	0	0	0	0	0	310.843	506.293	472.234	0	0	0
A0A087WTJ2;Q96F15;Q96F15-2	A0A087WTJ2;Q96F15;Q96F15-2	GTPase IMAP family member 5	GIMAP1-GIMAP5;GIMAP5	5	5	5	14.3	14.3	14.3	1.54586	0.127583	-3.98077	-5.80102	0	0	0	41333.4	64955.4	45878	0	8993.52	3141.67	0	0	0	49.7847	90.16	74.1082	0	13.3604	5.02357
G5E9W9;Q9NUV9;C9IZQ3;B4DH95;Q6P9H5	G5E9W9;Q9NUV9	GTPase IMAP family member 4	GIMAP4	10	10	10	30.6	30.6	30.6	2.11728	0.084934	-1.24798	-11.38	161229	194534	218174	521892	543758	563300	240683	196864	251812	276.978	357.618	445.381	628.602	754.753	909.917	334.345	292.453	402.651
P32189-1;P32189-4;P32189-2;P32189;Q14409;A6NP46;F8WC39;H7C2A0;F8WDA9;F8WBI8;F8WF44	P32189-1;P32189-4;P32189-2;P32189;Q14409	Glycerol kinase;Putative glycerol kinase 3	GK;GK3P	18	18	14	35.9	35.9	27.9	2.35062	0.0686774	-2.73613	-14.923	103271	125484	81110.7	872077	1.24469e+06	817453	123378	155328	156536	177.411	230.681	165.579	1050.39	1727.67	1320.46	171.392	230.75	250.303
P15104;A0A2R8YDT1	P15104;A0A2R8YDT1	Glutamine synthetase	GLUL	7	7	7	21.4	21.4	21.4	1.5169	0.127836	-1.59298	-5.60225	183226	105980	89985.5	562900	519055	283152	132023	173676	131423	314.766	194.826	183.696	677.995	720.464	457.385	183.4	258.006	210.147
K7EQ05;P28799-3;P28799;K7EKL3;P28799-2;K7EQI0	K7EQ05;P28799-3;P28799;K7EKL3;P28799-2	Granulins;Acrogranin;Paragranulin;Granulin-1;Granulin-2;Granulin-3;Granulin-4;Granulin-5;Granulin-6;Granulin-7	GRN	5	5	5	11.7	11.7	11.7	1.55535	0.126604	0.986246	5.86756	137246	108360	100188	98523.9	73773	71240.8	161192	180451	138400	235.776	199.201	204.524	118.669	102.399	115.078	223.92	268.072	221.303
Q9HAV7	Q9HAV7	GrpE protein homolog 1, mitochondrial	GRPEL1	4	4	4	24.4	24.4	24.4	1.2733	0.154849	-1.78221	-4.15652	128909	62210.5	35048.8	175206	148631	151161	31582.1	40415.1	75790.1	221.454	114.363	71.5485	211.03	206.304	244.175	43.8724	60.0392	121.189
O00178;F5H716;B0QY59	O00178	GTP-binding protein 1	GTPBP1	6	6	6	13.8	13.8	13.8	1.25139	0.158173	-2.73795	-4.04405	5119.03	4871.72	4305.71	58951.1	44796.1	32819.9	0	14969.9	5027.84	8.79405	8.95581	8.78967	71.0046	62.1783	53.0151	0	22.2388	8.03958
H0Y3C5;J3KPD6;F6SF04;P08631-4;P08631;P08631-3;P08631-2;H7BXG4;H7C5P9;Q9H6Q3-4;Q9H6Q3-2;Q9H6Q3-3;Q9H6Q3	H0Y3C5;J3KPD6;F6SF04;P08631-4;P08631;P08631-3;P08631-2	Non-specific protein-tyrosine kinase;Tyrosine-protein kinase HCK	HCK	16	13	13	34.7	29.9	29.9	1.33468	0.14966	-2.69255	-4.48589	149678	82420.6	65305.1	1.40485e+06	784084	739154	146421	50807.6	43512.7	257.133	151.516	133.314	1692.09	1088.33	1193.98	203.402	75.4779	69.5774
P16188;A0A1W2PS24;Q5SRN5;P13746;P04439;P13746-2;A0A0G2JIF2;A0A0G2JL56;P30455;P30443;Q5SRN7;P16189;A0A140T975;A0A140T941;A0A0G2JI36;A0A1W2PQS8;Q9GJ45;A0A1W2PS39;A0A1W2PQD0;A0A140T9Z6;B0UXQ0;A0A1W2PSE7;P30512;P30459;P30456;P10314	P16188;A0A1W2PS24;Q5SRN5;P13746;P04439;P13746-2;A0A0G2JIF2;A0A0G2JL56;P30455;P30443;Q5SRN7;P16189	HLA class I histocompatibility antigen, A-30 alpha chain;HLA class I histocompatibility antigen, A-11 alpha chain;HLA class I histocompatibility antigen, A-3 alpha chain;HLA class I histocompatibility antigen, A-36 alpha chain;HLA class I histocompatibility antigen, A-1 alpha chain;HLA class I histocompatibility antigen, A-31 alpha chain	HLA-A	11	5	3	41.6	17	11.5	2.34224	0.0665313	-3.76549	-14.7787	523242	333757	276956	6.32234e+06	3.97628e+06	3.34189e+06	577581	463462	338205	898.886	613.554	565.378	7615.04	5519.19	5398.26	802.348	688.502	540.794
P30447;P05534	P30447;P05534	HLA class I histocompatibility antigen, A-23 alpha chain;HLA class I histocompatibility antigen, A-24 alpha chain	HLA-A	13	13	3	48.5	48.5	11.2	3.01769	0.0714286	-3.28598	-32.2502	175001	173618	116786	3.08475e+06	1.86479e+06	1.41306e+06	311043	257803	161754	300.637	319.167	238.407	3715.48	2588.38	2282.56	432.087	382.983	258.646
P10319;P18465;A0A140T9S9;A0A140T9G0;A0A140T9H3;A0A140T9A9	P10319;P18465	HLA class I histocompatibility antigen, B-58 alpha chain;HLA class I histocompatibility antigen, B-57 alpha chain	HLA-B	10	8	1	42.3	34.8	1.9	2.74019	0.0600727	-3.0972	-23.4154	0	0	0	67347.6	52439.9	37029.2	6810.75	0	5333.89	0	0	0	81.1179	72.7881	59.8145	9.46118	0	8.52896
P18463;Q95365;P30462;Q29836;Q29718;P30475	P18463;Q95365;P30462;Q29836;Q29718;P30475	HLA class I histocompatibility antigen, B-37 alpha chain;HLA class I histocompatibility antigen, B-38 alpha chain;HLA class I histocompatibility antigen, B-14 alpha chain;HLA class I histocompatibility antigen, B-67 alpha chain;HLA class I histocompatibility antigen, B-82 alpha chain;HLA class I histocompatibility antigen, B-39 alpha chain	HLA-B	9	1	0	36.7	2.8	0	2.61432	0.0636667	-3.0905	-20.2473	17531	4292.73	8835.1	92171.1	70227.9	57832	0	6585.83	0	30.1168	7.89143	18.036	111.017	97.4784	93.418	0	9.78366	0
P30685;P30491;P30490;P18464;Q29940;P30464;P30498;P30488;P30487;P30483;P30495;P30493;P30484;P30466;A0A140TA13;A0A140T953;P30485;P30481;P03989;A0A140TA02;A0A1W2PNR7;P30461;A0A140TA14;A0A140TA11;A0A140T9Y5;A0A140T997	P30685;P30491;P30490;P18464;Q29940;P30464;P30498;P30488;P30487;P30483;P30495;P30493;P30484;P30466;A0A140TA13;A0A140T953;P30485;P30481;P03989	HLA class I histocompatibility antigen, B-35 alpha chain;HLA class I histocompatibility antigen, B-53 alpha chain;HLA class I histocompatibility antigen, B-52 alpha chain;HLA class I histocompatibility antigen, B-51 alpha chain;HLA class I histocompatibility antigen, B-59 alpha chain;HLA class I histocompatibility antigen, B-15 alpha chain;HLA class I histocompatibility antigen, B-78 alpha chain;…	HLA-B	10	2	0	41.4	5.8	0	1.64797	0.123571	-4.04032	-6.55482	25537.7	5515.6	21367	266905	212985	204631	51341	19121.2	16561.4	43.8717	10.1395	43.6187	321.479	295.63	330.547	71.3205	28.4057	26.4818
O19617;A0A140T921;A0A140T9H5;A0A140T9U8;A2AEA2;P10321;A0A140TA05;A0A140T9L3;A0A1W2PRU9	O19617;A0A140T921;A0A140T9H5;A0A140T9U8;A2AEA2;P10321;A0A140TA05;A0A140T9L3;A0A1W2PRU9	HLA class I histocompatibility antigen, Cw-7 alpha chain	HLA-C	10	3	1	36.9	11.7	4.4	1.81912	0.11448	-3.16093	-8.02739	0	0	0	66010.9	38523.7	41210.9	0	0	0	0	0	0	79.5079	53.4721	66.5694	0	0	0
P30504	P30504	HLA class I histocompatibility antigen, Cw-4 alpha chain	HLA-C	8	1	1	27.3	3.8	3.8	2.12261	0.0825979	-4.39177	-11.4508	36316.4	27179.9	14613.4	358134	244704	179431	50925.1	33476.2	16890.7	62.3884	49.9656	29.8318	431.361	339.656	289.841	70.7428	49.731	27.0085
P30508;A0A1W2PRZ0;A0A140T937;A0A140T912;A0A140T930;Q07000;P30501;A0A1W2PRX1;A0A1W2PP77;A0A140T9M5;Q29960-2;Q29960;A0A140T9Z4	P30508;A0A1W2PRZ0;A0A140T937;A0A140T912;A0A140T930;Q07000;P30501;A0A1W2PRX1;A0A1W2PP77;A0A140T9M5;Q29960-2;Q29960	HLA class I histocompatibility antigen, Cw-12 alpha chain;HLA class I histocompatibility antigen, Cw-15 alpha chain;HLA class I histocompatibility antigen, Cw-2 alpha chain;HLA class I histocompatibility antigen, Cw-16 alpha chain	HLA-C	10	3	0	36.9	10.4	0	2.40937	0.0576348	-3.031	-15.9739	0	0	0	284075	96986.9	187970	0	0	0	0	0	0	342.159	134.621	303.635	0	0	0
E9PMV2;H0Y6F8;A0A140T9G9;A0A140T9G7;A0A140T9A6;A0A140T992;A0A140T977;A0A140T968;A0A140T961;J3KQ99;A0A140T9Y9;A0A140T9U4;A0A140T9R4;A0A140T9H1;A0A140T9F8;A0A140T9D6;A0A140T914;A0A140T9Y8;A0A140T9U1;A0A140T9J4;A0A140T980;A0A140T909;A0A140T900;A0A140T8Z9;P20036	E9PMV2;H0Y6F8;A0A140T9G9;A0A140T9G7;A0A140T9A6;A0A140T992;A0A140T977;A0A140T968;A0A140T961;J3KQ99;A0A140T9Y9;A0A140T9U4;A0A140T9R4;A0A140T9H1;A0A140T9F8;A0A140T9D6;A0A140T914;A0A140T9Y8;A0A140T9U1;A0A140T9J4;A0A140T980;A0A140T909;A0A140T900;A0A140T8Z9;P20036	HLA class II histocompatibility antigen, DP alpha 1 chain	HLA-DQA1;HLA-DPA1	2	2	2	10.7	10.7	10.7	2.89844	0.0735135	-6.40276	-28.1064	0	0	0	101377	15362.3	68942.1	0	0	0	0	0	0	122.105	21.3233	111.365	0	0	0
A0A140T8Z1;Q5Y7D3;A0A140T9T0;A0A140T9S8;A2AAY8;A0A140T9Y4;A0A140T9H9;A0A140T981;A0A140T9R6;A0A140T8Z5;P01920	A0A140T8Z1;Q5Y7D3;A0A140T9T0;A0A140T9S8		HLA-DQB1	3	2	0	16.5	12.5	0	1.79835	0.116863	-4.40924	-7.83333	33426.5	34908.6	39694.3	1.04756e+06	754481	1.0328e+06	39817.4	42682.5	50485	57.4239	64.1734	81.0319	1261.75	1047.24	1668.31	55.3125	63.4075	80.7262
A0A0G2JMH6;P01903;Q30118;A0A0G2JH46;A0A1W2PP70;Q08AS3;Q5Y7H0;A0A140TA34;P01906	A0A0G2JMH6;P01903;Q30118;A0A0G2JH46	HLA class II histocompatibility antigen, DR alpha chain	HLA-DRA	5	5	5	29.1	29.1	29.1	2.84061	0.0647619	-4.40527	-26.2925	4000.16	10275.5	0	257273	119083	211607	0	0	14251.6	6.87194	18.8896	0	309.877	165.29	341.815	0	0	22.7886
P01911;Q5Y7A7;P01912	P01911;Q5Y7A7;P01912	HLA class II histocompatibility antigen, DRB1-15 beta chain;HLA class II histocompatibility antigen, DRB1-13 beta chain;HLA class II histocompatibility antigen, DRB1-3 chain	HLA-DRB1	8	2	0	37.6	8.3	0	1.53544	0.126123	-4.98057	-5.72875	19100.4	26070.5	56776.4	1.72951e+06	1.21878e+06	1.33587e+06	15297	45840.3	82815.3	32.8128	47.9262	115.903	2083.14	1691.7	2157.88	21.2499	68.0987	132.423
Q29974;P04229;Q30134;P13760;A0A182DWH4;P79483;P13761;Q30167;A0A140T958	Q29974;P04229	HLA class II histocompatibility antigen, DRB1-16 beta chain;HLA class II histocompatibility antigen, DRB1-1 beta chain	HLA-DRB1	9	9	0	43.2	43.2	0	1.59584	0.129391	-5.18846	-6.15938	0	0	0	20021.4	0	0	0	0	0	0	0	0	24.1151	0	0	0	0	0
Q9TQE0	Q9TQE0	HLA class II histocompatibility antigen, DRB1-9 beta chain	HLA-DRB1	4	1	1	16.5	3.8	3.8	1.10788	0.179606	-2.46332	-3.36752	8927.83	6776.13	9194.41	50511.9	33539.7	36435.2	0	12062.3	8965.69	15.3373	12.4567	18.7695	60.8399	46.5541	58.855	0	17.9192	14.3363
Q30154	Q30154	HLA class II histocompatibility antigen, DR beta 5 chain	HLA-DRB5	7	2	2	35.3	6.4	6.4	1.41172	0.140302	-4.04417	-4.93108	0	0	0	51842.8	54893.9	50083.6	0	0	0	0	0	0	62.4429	76.1943	80.9018	0	0	0
Q6DU44;P13747	Q6DU44;P13747	HLA class I histocompatibility antigen, alpha chain E	HLA-E	6	4	4	21.2	13.7	13.7	1.55288	0.126674	-3.08532	-5.85016	13607.6	15710.7	12347.9	55831.8	55107.1	78411.2	13637.3	4299.54	6729.74	23.3766	28.8814	25.2069	67.2475	76.4903	126.66	18.9443	6.38724	10.7609
A0A140T9V0;A0A140T8X0;D0EV57;A0A0G2JPA3;A0A140T9B7;A0A0G2JH66;A0A140T9X6;A0A140T9W7;A0A140T9W3;A0A140T9D9;A0A140T9C2;A0A140T939;P30511;P30511-3;A0A140T9J8;A0A0G2JNV5;P30511-2;A0A140T9P9;A0A140T9M4;A0A140T9K3;A0A140T9A3;A0A140T925;A0A140T908;A0A0D9SFW8	A0A140T9V0;A0A140T8X0;D0EV57;A0A0G2JPA3;A0A140T9B7;A0A0G2JH66;A0A140T9X6;A0A140T9W7;A0A140T9W3;A0A140T9D9;A0A140T9C2;A0A140T939;P30511;P30511-3;A0A140T9J8;A0A0G2JNV5;P30511-2	HLA class I histocompatibility antigen, alpha chain F	HLA-F	6	5	5	26.3	22.5	22.5	1.82407	0.115116	-5.98119	-8.07438	0	0	0	97199.9	129773	118502	0	0	0	0	0	0	117.074	180.128	191.42	0	0	0
P05362;K7EKL8;E7ESS4	P05362	Intercellular adhesion molecule 1	ICAM1	14	14	14	26.7	26.7	26.7	2.38979	0.0597265	-2.86701	-15.6159	207904	271563	213973	2.45964e+06	2.57422e+06	2.30835e+06	261488	405615	354881	357.162	499.222	436.805	2962.55	3573.09	3728.76	363.247	602.567	567.46
P14902;A0A140T9Z2;J3KN03;E5RIX2;E5RH36	P14902	Indoleamine 2,3-dioxygenase 1	IDO1	20	20	20	52.4	52.4	52.4	2.89311	0.0715789	-12.6417	-27.9344	0	0	0	1.95578e+07	1.12136e+07	1.0798e+07	0	0	0	0	0	0	23556.7	15564.9	17442.4	0	0	0
P80217;P80217-2	P80217;P80217-2	Interferon-induced 35 kDa protein	IFI35	7	7	7	29.7	29.7	29.7	1.90754	0.107401	-1.42088	-8.90656	97627.7	74469.2	85379.3	294307	282562	229443	129409	110679	69403.2	167.716	136.899	174.293	354.483	392.204	370.627	179.769	164.421	110.977
Q9BYX4	Q9BYX4	Interferon-induced helicase C domain-containing protein 1	IFIH1	10	10	10	10.6	10.6	10.6	1.64811	0.123831	-4.80278	-6.55593	0	0	1037.57	56431.3	73945.4	47687.4	0	0	1208.27	0	0	2.1181	67.9697	102.638	77.031	0	0	1.93204
P09914-2;P09914;Q5T764	P09914-2;P09914;Q5T764	Interferon-induced protein with tetratricopeptide repeats 1;Interferon-induced protein with tetratricopeptide repeats 1B	IFIT1;IFIT1B	4	3	3	10.3	8.7	8.7	1.24392	0.159439	-2.8706	-4.0063	0	16411.8	2599.83	26698.5	10094.8	25650.9	2716.27	3637.62	1788.48	0	30.1703	5.30728	32.1574	14.0119	41.4348	3.77332	5.40391	2.8598
A0A087X279;P09913	A0A087X279;P09913	Interferon-induced protein with tetratricopeptide repeats 2	IFIT2	9	9	9	18.8	18.8	18.8	2.35764	0.0655537	-2.10531	-15.0449	46355.8	50071.2	38477.5	216634	216174	192105	48457.3	43432.4	53655.1	79.6353	92.0472	78.548	260.928	300.056	310.314	67.3146	64.5216	85.7952
O14879	O14879	Interferon-induced protein with tetratricopeptide repeats 3	IFIT3	10	10	10	28.6	28.6	28.6	2.1047	0.0937512	-6.50255	-11.2144	10729	11612.8	0	310962	324457	229103	0	0	0	18.4315	21.348	0	374.543	450.356	370.077	0	0	0
Q13325-2;Q13325	Q13325-2;Q13325	Interferon-induced protein with tetratricopeptide repeats 5	IFIT5	5	5	4	12.2	12.2	10.6	1.72372	0.119262	-3.28727	-7.17194	8045.76	9811.71	0	37297.5	56383.8	40762.7	5249.57	7934.67	2211.77	13.8219	18.0371	0	44.9235	78.2624	65.8454	7.29246	11.7875	3.53664
P01584;C9JVK0;C9JSC2;C9JWV2	P01584	Interleukin-1 beta	IL1B	4	4	4	17.8	17.8	17.8	2.04163	0.0976842	-7.69181	-10.4193	0	0	0	1.19794e+06	351207	258555	0	0	0	0	0	0	1442.88	487.486	417.653	0	0	0
Q96RQ9;Q96RQ9-2;M0QYW8;M0R1L1;M0QYH9	Q96RQ9;Q96RQ9-2	L-amino-acid oxidase	IL4I1	22	22	22	40.9	40.9	40.9	1.95634	0.103324	-1.834	-9.43073	631602	592274	551693	3.73164e+06	3.04083e+06	3.35678e+06	819428	1.06306e+06	964905	1085.04	1088.79	1126.23	4494.64	4220.76	5422.32	1138.31	1579.24	1542.9
A0A0A6YY96;P48200;H0YN46	A0A0A6YY96;P48200	Iron-responsive element-binding protein 2	IREB2	5	5	5	8.2	8.2	8.2	2.76831	0.06024	-2.51466	-24.188	25077.2	17058.9	15501.4	190729	113710	96456	31669.2	22945.1	15425.9	43.0805	31.3598	31.6445	229.727	157.833	155.809	43.9933	34.0864	24.6663
Q02556;H3BT31;H3BRT4;H3BPS5;H3BVC2;H3BQH6	Q02556;H3BT31;H3BRT4;H3BPS5	Interferon regulatory factor 8	IRF8	6	6	6	17.8	17.8	17.8	1.34059	0.14754	-4.03549	-4.51876	0	0	0	137965	30957	83090.1	0	6269.65	3615.54	0	0	0	166.174	42.9693	134.218	0	9.31395	5.78129
Q00978;H7BXP4;H0YMB6;H0YNP4;H0YMB0	Q00978;H7BXP4	Interferon regulatory factor 9	IRF9	3	3	3	7.6	7.6	7.6	2.92737	0.085	-3.22421	-29.0602	0	0	0	27490.3	31037	27022.2	0	0	0	0	0	0	33.1112	43.0803	43.6498	0	0	0
P05161;A0A096LNZ9;A0A096LPJ4	P05161;A0A096LNZ9;A0A096LPJ4	Ubiquitin-like protein ISG15	ISG15	4	4	4	28.5	28.5	28.5	2.35333	0.0698033	-1.76563	-14.9698	270313	287454	350008	1.124e+06	1.30244e+06	1.05538e+06	317388	340817	363327	464.375	528.434	714.505	1353.82	1807.82	1704.79	440.901	506.305	580.965
Q96AZ6;H0YMM4;H3BLY5;Q96AZ6-2	Q96AZ6;H0YMM4	Interferon-stimulated gene 20 kDa protein	ISG20	7	7	7	49.2	49.2	49.2	2.60442	0.0650133	-7.53161	-20.017	0	0	0	1.07331e+06	363260	450414	0	0	0	0	0	0	1292.76	504.216	727.569	0	0	0
D6RGE2;Q96CN7	D6RGE2;Q96CN7	Isochorismatase domain-containing protein 1	ISOC1	2	2	2	14.9	14.9	14.9	1.77708	0.115832	-0.906832	-7.63915	67647.9	95275.5	71115.4	241863	245618	248394	109471	143666	142352	116.213	175.148	145.175	291.316	340.924	401.239	152.072	213.425	227.623
P13612;E7EP60;P13612-2	P13612;E7EP60	Integrin alpha-4	ITGA4	7	7	7	8.2	8.2	8.2	2.18444	0.0705843	2.97025	12.3049	34754.4	27469.2	25929.3	5946.88	5959.97	7044.99	63214.5	45195.2	42063.9	59.7052	50.4974	52.9319	7.16282	8.27262	11.38	87.8146	67.1404	67.2607
P11215;P11215-2;H3BMV4	P11215;P11215-2	Integrin alpha-M	ITGAM	28	26	26	30.9	28.6	28.6	1.66884	0.124398	2.07128	6.7197	505261	348901	380764	411022	168026	166547	1.12743e+06	892177	848772	867.995	641.395	777.29	495.062	233.225	269.029	1566.17	1325.38	1357.2
D3DSM0;E5RIG7;E5RHE6;E5RHT0;E5RK54;E5RFI0;E5RIE4;A8MVG7	D3DSM0	Integrin beta	ITGB2	28	1	1	48.6	2.5	2.5	1.87295	0.113176	1.05958	8.55214	691343	583180	495811	427441	277382	303580	765138	668389	637322	1187.67	1072.08	1012.15	514.838	385.015	490.383	1062.89	992.933	1019.09
P26012-2;P26012	P26012-2;P26012	Integrin beta-8	ITGB8	3	3	3	6.5	6.5	6.5	2.88577	0.068	-1.94185	-27.6989	0	0	0	14911.1	11695	14997.3	0	0	0	0	0	0	17.9599	16.2331	24.2256	0	0	0
G3V4M9;Q13572	G3V4M9;Q13572	Inositol-tetrakisphosphate 1-kinase	ITPK1	1	1	1	4.4	4.4	4.4	3.42216	0.02	2.33411	51.3993	14960.4	21064.8	14760.7	0	0	0	20785.8	18383.5	12848.8	25.7006	38.724	30.1324	0	0	0	28.8747	27.3099	20.5455
Q15046;Q15046-2;H3BVA8;J3KRL2;H3BPV7	Q15046;Q15046-2	Lysine--tRNA ligase	KARS	21	21	21	38.5	38.5	38.5	2.03524	0.099913	-1.03926	-10.342	319901	332600	283745	875140	864217	843641	433205	469934	361062	549.562	611.427	579.236	1054.08	1199.56	1362.76	601.788	698.116	577.343
Q16719;Q16719-2;A0A087X297;B8ZZA3;A0A087WYM2;A0A087WYQ7;F8WEP1	Q16719;Q16719-2	Kynureninase	KYNU	20	20	20	52.9	52.9	52.9	2.63846	0.0571765	-3.23592	-20.8199	246856	239135	180756	2.83356e+06	2.31182e+06	1.4106e+06	244269	259392	174398	424.078	439.609	368.994	3412.93	3208.87	2278.59	339.327	385.343	278.865
E7ETP9;Q9UQV4	E7ETP9;Q9UQV4	Lysosome-associated membrane glycoprotein 3	LAMP3	3	3	3	8.7	8.7	8.7	1.43362	0.138936	-5.83286	-5.06459	0	0	0	471269	354984	376832	0	22941.9	7650.1	0	0	0	567.628	492.728	608.71	0	34.0816	12.2326
P28838-2;P28838;H0Y983	P28838-2;P28838	Cytosol aminopeptidase	LAP3	32	32	20	73.4	73.4	43	3.97652	0	-1.69231	-97.3251	2.5388e+06	2.92548e+06	2.82929e+06	1.21367e+07	1.40509e+07	1.34727e+07	3.66641e+06	4.40898e+06	4.21082e+06	4361.44	5377.99	5775.72	14618.2	19503	21762.8	5093.21	6549.81	6733.16
A0A0G2JNT8;A0A0G2JN35;A0A0G2JPH5;Q8N423-2;Q8N423;Q8N423-4;A0A0G2JM05;A0A0G2JLS7;A0A0G2JNE7;Q8N423-3;H7C0C3;A0A075B7A5;A0A0G2JPW2;A0A0G2JN36;A0A0G2JMX0;A0A0G2JLX6;A0A0G2JNG2;A0A0G2JPG2;U5XJZ2;A0A0G2JN43;A0A0G2JPK5;A0A0G2JN08;A0A0G2JNY7;A0A0G2JLT7;A0A0G2JNB3;A0A0G2JM46;F8W6G6;A0A0G2JN67;A0A0G2JMM1;A0A0G2JMZ3;P59901-2;O75023-2;P59901;O75023;O75023-3;O75022;O75022-3;O75022-2	A0A0G2JNT8;A0A0G2JN35;A0A0G2JPH5;Q8N423-2;Q8N423;Q8N423-4;A0A0G2JM05;A0A0G2JLS7;A0A0G2JNE7;Q8N423-3	Leukocyte immunoglobulin-like receptor subfamily B member 2	LILRB2	16	16	2	35.6	35.6	4.3	2.01834	0.0960494	-6.4581	-10.1398	0	482.617	0	105001	526375	95953.2	0	0	0	0	0.887208	0	126.47	730.624	154.996	0	0	0
P53671;B5MC51;P53671-2;P53671-3	P53671;B5MC51;P53671-2;P53671-3	LIM domain kinase 2	LIMK2	5	4	4	6.9	5.8	5.8	1.87001	0.11248	-2.76753	-8.52267	0	0	0	16866.1	28749.6	19078.4	0	0	0	0	0	0	20.3147	39.9053	30.818	0	0	0
A0A0A0MT32;P38571-2;P38571;Q5T073;Q5T770	A0A0A0MT32;P38571-2;P38571;Q5T073	Lysosomal acid lipase/cholesteryl ester hydrolase	LIPA	8	8	8	47.7	47.7	47.7	1.55345	0.126904	1.50145	5.85419	6.69609e+06	7.11354e+06	7.73298e+06	4.8769e+06	3.52717e+06	3.43503e+06	9.69761e+06	1.15162e+07	1.2008e+07	11503.3	13077	15786.1	5874.07	4895.81	5548.71	13471.5	17108.1	19200.9
P06858;E7EW14;E5RJI0;E5RHN7	P06858	Lipoprotein lipase	LPL	7	7	7	16.6	16.6	16.6	4.3635	0	1.89461	151.963	211723	197444	198942	101868	63373.7	65141.8	372688	236299	245469	363.723	362.967	406.119	122.696	87.9645	105.226	517.721	351.037	392.508
Q96II8-3;Q96II8-4;Q96II8;Q96II8-2	Q96II8-3;Q96II8-4;Q96II8;Q96II8-2	Leucine-rich repeat and calponin homology domain-containing protein 3	LRCH3	1	1	1	1.7	1.7	1.7	1.91361	0.108818	-0.851122	-8.97018	4019.74	4396.51	5243.56	12421.2	10378	10217.9	6386.73	6558.72	5356.76	6.90557	8.08222	10.7042	14.9609	14.405	16.5053	8.87215	9.7434	8.56553
Q07954;H0YJI8;Q6PJ72	Q07954	Prolow-density lipoprotein receptor-related protein 1;Low-density lipoprotein receptor-related protein 1 85 kDa subunit;Low-density lipoprotein receptor-related protein 1 515 kDa subunit;Low-density lipoprotein receptor-related protein 1 intracellular domain	LRP1	49	49	49	13.6	13.6	13.6	1.99352	0.095125	1.89698	9.84995	97114.7	105505	101526	21791	27319.1	22329.3	91239	77955.2	96546.1	166.835	193.952	207.254	26.2465	37.9197	36.0692	126.745	115.807	154.378
P30533;D6REW6	P30533	Alpha-2-macroglobulin receptor-associated protein	LRPAP1	14	14	14	38.7	38.7	38.7	2.7769	0.06275	1.23079	24.4289	564694	446309	450939	246384	204926	183071	605331	449075	439572	970.096	820.461	920.545	296.762	284.443	295.72	840.897	667.129	702.881
Q38SD2;H0YEW1	Q38SD2;H0YEW1	Leucine-rich repeat serine/threonine-protein kinase 1	LRRK1	2	2	2	0.8	0.8	0.8	1.53325	0.126413	-5.0746	-5.71369	0	8238.17	11111.5	293039	198460	198404	14791.1	11816.7	0	0	15.1444	22.683	352.956	275.468	320.489	20.5471	17.5545	0
P48449;P48449-2;P48449-3;C9J315;A0A0G2JQD0;A0A0G2JS81;H7C3A5	P48449;P48449-2;P48449-3;C9J315;A0A0G2JQD0	Lanosterol synthase	LSS	11	11	11	17.9	17.9	17.9	2.19706	0.0680686	-1.16458	-12.4869	46261.3	34199.1	61513.2	99371.3	86749.7	91216.1	46476.3	34053.8	44104.3	79.4729	62.8691	125.573	119.689	120.411	147.344	64.5627	50.5891	70.5234
O60449;O60449-3;O60449-2	O60449;O60449-3;O60449-2	Lymphocyte antigen 75	LY75	9	9	9	7	7	7	1.71592	0.121206	-4.14723	-7.10598	0	0	0	37092.9	6872.41	16133.9	939.112	526.58	0	0	0	0	44.6771	9.53911	26.0617	1.30457	0.782267	0
P07948;E5RJ37	P07948	Tyrosine-protein kinase Lyn	LYN	18	18	1	42	42	2.9	2.28663	0.0615302	-2.27887	-13.8556	261702	246739	308337	1.07572e+06	1.41995e+06	1.01094e+06	231073	236003	247746	449.581	453.586	629.439	1295.67	1970.94	1633.01	320.996	350.598	396.149
H3BPE1;H3BQK9;E9PNZ4;E9PLY0;H0Y314;H0Y4F5;A0A0A6YYJ5;E9PS75;E7ESK0;E7ERX3;Q5T0V7;E7ETB9	H3BPE1;H3BQK9		MACF1	115	114	0	19.5	19.4	0	2.34597	0.0675873	-1.80026	-14.8426	14277.3	19380.1	10343.6	72656.7	87988	56821.7	18496.4	24235.2	19181.5	24.5272	35.627	21.1153	87.5126	122.13	91.786	25.6943	36.0029	30.6715
Q9UPN3;Q9UPN3-4;H0Y390;H0Y6T5;H0Y7I1;H0YC65	Q9UPN3;Q9UPN3-4;H0Y390	Microtubule-actin cross-linking factor 1, isoforms 1/2/3/5	MACF1	114	2	0	19.6	0.4	0	1.61401	0.1274	-3.01535	-6.29457	800.545	574.35	194.948	2574.23	3211.83	1604.04	245.511	266.454	383.519	1.37527	1.05584	0.397967	3.10058	4.45812	2.59106	0.341053	0.395833	0.613252
P33908;P33908-2	P33908;P33908-2	Mannosyl-oligosaccharide 1,2-alpha-mannosidase IA	MAN1A1	7	7	7	15.5	15.5	15.5	1.87515	0.112798	2.74209	8.57431	13259.1	15514.1	6226.53	8468.05	6601.77	12130	66300.7	58462.8	52392.2	22.7779	28.5199	12.7108	10.1995	9.16345	19.5941	92.1018	86.8502	83.7758
H0YA68;E9PCD7;Q9Y2E5-2;Q9Y2E5	H0YA68;E9PCD7;Q9Y2E5-2;Q9Y2E5	Alpha-mannosidase;Epididymis-specific alpha-mannosidase	MAN2B2	7	7	7	10.9	10.9	10.9	1.53034	0.126599	2.45968	5.69373	17265.9	23390.3	20493.8	3725.01	4530.13	7094.53	37155.4	19611.1	27349.3	29.6613	42.999	41.836	4.48666	6.28795	11.46	51.6145	29.1335	43.7319
P21397;P21397-2	P21397;P21397-2	Amine oxidase [flavin-containing] A	MAOA	12	12	11	26.9	26.9	24.9	2.28327	0.0607152	2.62258	13.8017	133625	133683	152015	132324	295237	163005	858818	1.41632e+06	1.22285e+06	229.556	245.753	310.324	159.38	409.798	263.308	1193.03	2104.03	1955.35
Q9H492;Q9H492-2	Q9H492;Q9H492-2	Microtubule-associated proteins 1A/1B light chain 3A	MAP1LC3A	1	1	1	11.6	11.6	11.6	2.30205	0.0650213	-4.21732	-14.1058	13426.4	0	0	96823.4	94288	38230.8	0	0	0	23.0654	0	0	116.621	130.875	61.7555	0	0	0
Q15555-4;Q15555-5;Q15555-3;Q15555;K7EL66;K7ERD8;Q15555-2;M0QX52;K7ENB3	Q15555-4;Q15555-5;Q15555-3;Q15555;K7EL66;K7ERD8;Q15555-2	Microtubule-associated protein RP/EB family member 2	MAPRE2	9	8	7	46.4	43.4	39.8	1.37011	0.145111	-1.77359	-4.68605	174568	174117	136184	658736	273987	533243	150041	135399	118531	299.892	320.084	278.006	793.425	380.302	861.365	208.43	201.143	189.533
K7EQY5;P42679;P42679-2;P42679-3;K7ENL8;K7ES68;K7EQV3;K7EKS5;K7ERY4	K7EQY5;P42679;P42679-2;P42679-3;K7ENL8	Non-specific protein-tyrosine kinase;Megakaryocyte-associated tyrosine-protein kinase	MATK	10	9	9	24.1	22.1	22.1	1.97988	0.0981736	3.07326	9.69411	155848	164745	134340	23365.1	18033	27596.6	197865	221393	158268	267.734	302.856	274.242	28.1425	25.0303	44.5778	274.865	328.893	253.072
P40925;P40925-3;P40925-2;B9A041;B8ZZ51;C9JF79;C9JRL4;C9JLV6	P40925;P40925-3;P40925-2;B9A041;B8ZZ51;C9JF79	Malate dehydrogenase, cytoplasmic;Malate dehydrogenase	MDH1	16	16	16	45.8	45.8	45.8	2.1809	0.0722011	0.927973	12.2544	4.33516e+06	4.06916e+06	3.78755e+06	4.53649e+06	3.93331e+06	3.86532e+06	7.77511e+06	7.95706e+06	7.67798e+06	7447.44	7480.45	7731.89	5464.05	5459.55	6243.78	10800.8	11820.7	12277.2
Q14814-6;Q14814-3;Q14814-5;Q14814-4;Q14814-2;Q14814;H0YM62;D6RG14;D6RB91;Q05BX2;A0A0D9SET2;D6R942;D6RC63;D8L7E9;A0A0D9SFD0;A0A0D9SGI5;Q06413-4;Q06413-6;Q02078-3;Q02078-5;Q02078;H0YKY6	Q14814-6;Q14814-3;Q14814-5;Q14814-4;Q14814-2;Q14814;H0YM62;D6RG14;D6RB91;Q05BX2;A0A0D9SET2;D6R942;D6RC63;D8L7E9;A0A0D9SFD0;A0A0D9SGI5;Q06413-4;Q06413-6;Q02078-3;Q02078-5;Q02078	Myocyte-specific enhancer factor 2D;Myocyte-specific enhancer factor 2C;Myocyte-specific enhancer factor 2A	MEF2D;MEF2A;MEF2C	3	3	1	7.1	7.1	2.4	1.21549	0.163696	2.32667	3.86524	4865.65	14348.2	17011.7	0	0	0	14795.6	24843.1	9577.5	8.35877	26.3766	34.7277	0	0	0	20.5534	36.906	15.3146
P26572;D6RF69;D6RA48;D6RBS3;D6RAK2;D6R9U2;D6RD15;D6RB69;D6RHZ8	P26572	Alpha-1,3-mannosyl-glycoprotein 2-beta-N-acetylglucosaminyltransferase	MGAT1	8	8	8	20.4	20.4	20.4	1.77728	0.116137	1.83956	7.64093	39947.6	89517.8	60916.4	37127.6	41417	30215.4	142384	107927	138612	68.6265	164.563	124.355	44.7189	57.488	48.808	197.793	160.333	221.643
P22897;P22897-2	P22897	Macrophage mannose receptor 1	MRC1	29	29	29	23.6	23.6	23.6	1.59492	0.128388	6.06185	6.1526	4311.49	31688.1	31822.5	0	1360.33	14034.4	146204	342859	365854	7.40677	58.2531	64.9624	0	1.88818	22.6702	203.1	509.338	585.006
P21757;B4DDJ5;P21757-2;P21757-3;E5RFW8;H0YBY2;E5RFI4;E5RI91	P21757;B4DDJ5;P21757-2;P21757-3	Macrophage scavenger receptor types I and II	MSR1	6	6	6	15.7	15.7	15.7	1.55934	0.125898	1.64704	5.89576	155978	159853	166226	59288	43065.8	45715.8	126125	166471	170786	267.958	293.862	339.334	71.4104	59.7765	73.8462	175.207	247.303	273.09
P13995;P13995-2;B8ZZU9;B9A062;A0A0C4DG60;F8W7P9;Q9H903-3;Q9H903-1;Q9H903-5;Q9H903	P13995;P13995-2;B8ZZU9;B9A062	Bifunctional methylenetetrahydrofolate dehydrogenase/cyclohydrolase, mitochondrial;NAD-dependent methylenetetrahydrofolate dehydrogenase;Methenyltetrahydrofolate cyclohydrolase	MTHFD2	10	10	10	45.4	45.4	45.4	2.71896	0.0569655	-1.63648	-22.8486	226676	236597	203659	848483	1.08772e+06	880292	274533	320126	307599	389.409	434.943	415.75	1021.97	1509.79	1421.97	381.369	475.568	491.855
Q14764;H3BQK6;H3BRL2;H3BUK7;H3BNF6;H3BP76;H3BPZ2;H3BNF2;H3BUP3;H3BQE7	Q14764	Major vault protein	MVP	35	35	35	51.1	51.1	51.1	2.39373	0.0602414	-1.82329	-15.6872	549215	307986	276959	2.29778e+06	1.50822e+06	1.351e+06	633378	495299	336747	943.505	566.178	565.383	2767.6	2093.45	2182.31	879.859	735.798	538.463
P20591;F8W8T1;P20591-2;H9KVC7;H9KVC9;H9KVD0;H9KVC4;H9KVD3;P20592-2;H9KVC3;C9JEL4;C9JS04;C9JZQ9	P20591;F8W8T1;P20591-2	Interferon-induced GTP-binding protein Mx1;Interferon-induced GTP-binding protein Mx1, N-terminally processed	MX1	25	25	22	46.5	46.5	39.1	1.52031	0.127897	-5.94255	-5.62531	5037.17	37100.2	21963	1.06369e+06	1.53626e+06	950524	4000.76	53716.1	31070.1	8.65344	68.2024	44.8352	1281.18	2132.38	1535.41	5.55767	79.7986	49.6815
B0I1T2;B0I1T2-4;B0I1T2-3;F8WEW9;B0I1T2-2	B0I1T2;B0I1T2-4	Unconventional myosin-Ig;Minor histocompatibility antigen HA-2	MYO1G	21	21	21	27.9	27.9	27.9	2.26269	0.0656623	-7.45449	-13.476	0	0	4567.61	242071	272345	169156	0	0	1174.77	0	0	9.32432	291.566	378.023	273.243	0	0	1.87847
O95544;O95544-2;A0A0A0MR98;O95544-3;J3KSP9;J3KTI3	O95544;O95544-2	NAD kinase	NADK	5	5	5	16.1	16.1	16.1	1.30429	0.153307	-2.06725	-4.32013	44911.3	20197.1	16931.5	174800	124535	78540.8	21486.4	41701	25924	77.1539	37.1289	34.5639	210.541	172.858	126.87	29.8479	61.9495	41.4528
P43490;A0A0C4DFS8;C9JF35;C9JG65	P43490;A0A0C4DFS8	Nicotinamide phosphoribosyltransferase	NAMPT	27	27	27	58.5	58.5	58.5	1.41479	0.140187	-3.12434	-4.94961	469411	536448	539286	4.10713e+06	1.51649e+07	4.22756e+06	642116	733220	843456	806.409	986.166	1100.9	4946.9	21049.4	6828.92	891.998	1089.25	1348.7
P14598;A6NI72;A8MVU1;P14598-2;C9J155;H7C1S1;A0A087X1W0	P14598;A6NI72;A8MVU1;P14598-2	Neutrophil cytosol factor 1;Putative neutrophil cytosol factor 1B;Putative neutrophil cytosol factor 1C	NCF1;NCF1B;NCF1C	21	21	21	62.1	62.1	62.1	3.14138	0.06608	-5.025	-37.1924	58840.4	59872.4	78275.5	1.23955e+06	1.58705e+06	875252	42491.1	40458	29017.5	101.083	110.065	159.791	1493	2202.87	1413.82	59.0266	60.1029	46.3994
O14777	O14777	Kinetochore protein NDC80 homolog	NDC80	1	1	1	1.4	1.4	1.4	1.7667	0.117969	-1.03606	-7.54607	0	60955.8	59888.3	97250.2	99647.8	97559.9	50925	40247	53495.1	0	112.057	122.256	117.135	138.314	157.592	70.7426	59.7895	85.5394
O00483	O00483	Cytochrome c oxidase subunit NDUFA4	NDUFA4	3	3	3	37	37	37	1.75765	0.11949	5.54738	7.46577	269937	207972	316774	0	15399.4	0	193697	347521	366740	463.728	382.321	646.661	0	21.3748	0	269.074	516.264	586.422
A0A087X1G1;H7BYD0;Q16718-2;Q16718;F8WAS3;C9IZN5;A0A087WXR5	A0A087X1G1;H7BYD0;Q16718-2;Q16718;F8WAS3;C9IZN5	NADH dehydrogenase [ubiquinone] 1 alpha subcomplex subunit 5	NDUFA5	3	3	3	33.7	33.7	33.7	1.49497	0.133662	3.49713	5.45589	0	82580.9	25369.9	0	0	0	17739.7	37353.7	27720.6	0	151.811	51.7902	0	0	0	24.6432	55.4913	44.3257
F6U4U2;P51955-3;P51955-2;P51955-4;P51955;H7C2I6;H7C224;D3YTB5;P51617-4;P51617-2;P51617-3;P51617	F6U4U2;P51955-3;P51955-2;P51955-4;P51955;H7C2I6;H7C224;D3YTB5;P51617-4;P51617-2;P51617-3;P51617	Serine/threonine-protein kinase Nek2;Interleukin-1 receptor-associated kinase 1	NEK2;IRAK1	2	2	2	6.2	6.2	6.2	2.68812	0.0561875	2.18095	22.0492	10056.2	12494	9321.43	0	2763.17	2113.15	8912.5	10979.7	9913.56	17.2757	22.968	19.0287	0	3.83536	3.41344	12.3808	16.3111	15.8519
Q5TBG7;Q5TBH2;Q5TBH1;Q9HC98;Q9HC98-3;Q9HC98-4;Q9HC98-2;Q5TBH0;Q5TBG1;Q5TBG2;Q5TBG4	Q5TBG7;Q5TBH2;Q5TBH1;Q9HC98;Q9HC98-3;Q9HC98-4;Q9HC98-2;Q5TBH0;Q5TBG1	Serine/threonine-protein kinase Nek6	NEK6	3	2	2	18.7	15.1	15.1	2.79147	0.0654783	5.13734	24.8432	0	0	20251.1	0	0	0	95817.1	88164.6	81813.9	0	0	41.3406	0	0	0	133.105	130.974	130.822
P19838;P19838-2;P19838-3;D6RH30;D6RC45;D6RF93	P19838;P19838-2;P19838-3	Nuclear factor NF-kappa-B p105 subunit;Nuclear factor NF-kappa-B p50 subunit	NFKB1	19	19	19	24.8	24.8	24.8	2.05102	0.099457	-2.73742	-10.5341	22549.3	28504.2	24740.5	266265	217206	210593	30836	29820.4	44660.3	38.7378	52.4	50.5051	320.708	301.488	340.178	42.836	44.3001	71.4124
Q00653-4;Q00653;Q00653-3;M0R119	Q00653-4;Q00653;Q00653-3	Nuclear factor NF-kappa-B p100 subunit;Nuclear factor NF-kappa-B p52 subunit	NFKB2	31	31	30	45.6	45.6	44.8	1.95811	0.104072	-6.04765	-9.45023	13510.1	24315.3	18327.1	824709	867415	658528	5802.65	13022.3	21538.5	23.2092	44.6994	37.4129	993.334	1204	1063.74	8.06076	19.3454	34.4404
A0A024R341;F8WF22;Q6I9Y2	A0A024R341;F8WF22;Q6I9Y2	THO complex subunit 7 homolog	NIF3L1BP1;THOC7	2	2	2	13.2	13.2	13.2	1.64645	0.123311	-2.44366	-6.54294	0	197961	0	12024.4	8799.83	10730.3	0	0	0	0	363.917	0	14.4829	12.2144	17.3329	0	0	0
H3BLT9;Q7RTR2-4;Q7RTR2;Q7RTR2-2	H3BLT9;Q7RTR2-4;Q7RTR2;Q7RTR2-2	Protein NLRC3	NLRC3	2	2	2	1.3	1.3	1.3	1.61972	0.12773	-1.00929	-6.33767	64995	80141.8	69678	165104	128693	175860	76558.1	79356.2	75409.9	111.656	147.327	142.24	198.862	178.63	284.072	106.351	117.889	120.581
Q13287;C9JW17	Q13287	N-myc-interactor	NMI	9	9	9	29.6	29.6	29.6	1.92898	0.105898	-1.03672	-9.13328	195019	205474	144718	493388	464511	457216	212736	221039	258077	335.026	377.729	295.428	594.27	644.755	738.557	295.522	328.367	412.669
A0A2R8YDS4;P35228-2;P35228	A0A2R8YDS4;P35228-2;P35228	Nitric oxide synthase, inducible	NOS2	2	2	2	1.6	1.6	1.6	2.70847	0.0550667	-3.08767	-22.5733	17726.4	15772	10314.3	180804	106779	110605	21099.6	14858.9	11085.8	30.4525	28.9942	21.0556	217.772	148.212	178.665	29.3106	22.0739	17.7263
O60462-4;O60462-5;O60462-2;O60462-3;O60462;O60462-6;C9JH98	O60462-4;O60462-5;O60462-2;O60462-3;O60462;O60462-6	Neuropilin-2	NRP2	20	20	20	26.9	26.9	26.9	2.43183	0.0608073	-3.29532	-16.3948	32423.1	27009.8	16850.2	358821	219372	220954	30581.5	20293.8	29618.6	55.7001	49.6528	34.398	432.188	304.495	356.915	42.4823	30.1477	47.3606
Q5TFE4;Q5TFE4-2;Q5QPD0	Q5TFE4;Q5TFE4-2;Q5QPD0	5-nucleotidase domain-containing protein 1	NT5DC1	7	7	7	20.9	20.9	20.9	1.86838	0.111792	-2.20916	-8.50642	25237.2	18750	22144.2	169978	105359	116167	38126.6	30509.2	18089.2	43.3553	34.4686	45.2051	204.732	146.241	187.649	52.9637	45.3233	28.9249
H3BM14;Q9Y5A7-2;H3BM74;Q9Y5A7;C9JRT6;F8WDB6;C9J7X7;H7C5N1;H7C5E1;F8WDL9	H3BM14;Q9Y5A7-2;H3BM74;Q9Y5A7	NEDD8 ultimate buster 1	NUB1	19	19	19	37.1	37.1	37.1	3.98239	0	-5.2478	-97.9849	9683.15	15906.3	11159.1	905831	485524	510643	24132	11919.9	14232.2	16.6348	29.241	22.7801	1091.04	673.921	824.86	33.5231	17.7078	22.7574
A0A087WSV8;P80303-2;P80303;Q2L696;E9PKG6;E9PLR0;E9PLE9;A0A2R8Y6G7;E9PJP3;E9PM22;H0YEG8;H0YD18	A0A087WSV8;P80303-2;P80303;Q2L696;E9PKG6;E9PLR0;E9PLE9;A0A2R8Y6G7	Nucleobindin-2;Nesfatin-1	NUCB2;Nucb2	9	9	9	28.6	28.6	28.6	1.99242	0.0947549	0.898174	9.83727	41823.9	42205.5	28376.6	34652	26913.7	26445.7	57796.2	50300.8	54917.8	71.8499	77.5875	57.9279	41.7371	37.357	42.7186	80.2878	74.725	87.8143
Q96RS6-3;Q96RS6-2;Q96RS6	Q96RS6-3;Q96RS6-2;Q96RS6	NudC domain-containing protein 1	NUDCD1	6	6	6	15.9	15.9	15.9	1.56595	0.126753	-2.39745	-5.94267	6583.25	0	17400.1	74431.5	74504.3	64240.9	8243.57	21087.7	14011.7	11.3095	0	35.5205	89.6502	103.414	103.77	11.4516	31.327	22.4049
Q9NZJ9;F8VRL4;F8VRR0;A0A0C4DGJ4;A0A024RBG1;Q9NZJ9-2;Q9NZJ9-3;Q96G61;Q8NFP7	Q9NZJ9;F8VRL4;F8VRR0;A0A0C4DGJ4;A0A024RBG1;Q9NZJ9-2	Diphosphoinositol polyphosphate phosphohydrolase 2	NUDT4	3	3	3	18.3	18.3	18.3	1.49471	0.133443	2.73476	5.4542	13129.6	7113.89	14279.5	0	0	12205.4	40786.5	27274.5	40800.4	22.5556	13.0776	29.1501	0	0	19.7158	56.6587	40.518	65.2404
A0A087X0V5;P29728-2;P29728	A0A087X0V5;P29728-2;P29728	2-5-oligoadenylate synthase 2	OAS2	7	7	7	11	11	11	1.4302	0.13873	-3.60201	-5.04353	2335.89	18765.2	11955.7	112752	124483	64647.1	3690.77	11914.2	11525.5	4.01286	34.4965	24.4064	135.807	172.786	104.427	5.12705	17.6992	18.4295
Q9Y6K5;F8VS35;F8VWK9;H0YHL3	Q9Y6K5	2-5-oligoadenylate synthase 3	OAS3	16	16	16	15.1	15.1	15.1	1.75222	0.117985	-1.00656	-7.41796	33462	45704.8	31923.8	93453.8	113246	92752	56137	51563.5	41815.5	57.4848	84.0203	65.1692	112.562	157.189	149.825	77.983	76.6009	66.8635
Q96CV9;Q96CV9-2;Q96CV9-3;A0A087WY28;A0A087X2G2;X6RKL2;H7C1H4	Q96CV9;Q96CV9-2;Q96CV9-3	Optineurin	OPTN	21	21	21	43.3	43.3	43.3	1.80648	0.116837	-6.0795	-7.90874	7487.12	2733.2	1022.11	202955	164847	134354	8646.04	1287.04	1306.12	12.8622	5.02451	2.08654	244.452	228.812	217.027	12.0107	1.91198	2.0885
Q13438-8;Q13438-6;Q13438-5;Q13438-3;Q13438-2;Q13438-7;Q13438-4;Q13438;B4E321;F8W1N0	Q13438-8;Q13438-6;Q13438-5;Q13438-3;Q13438-2;Q13438-7;Q13438-4;Q13438;B4E321	Protein OS-9	OS9	7	7	7	20.4	20.4	20.4	3.16629	0.0718261	2.16137	38.2755	32732.1	37614.7	22552.9	6299.41	8192.22	0	27720.4	34579.6	25370.3	56.231	69.1481	46.0395	7.58743	11.371	0	38.5079	51.3702	40.5674
S4R3Q9;J3KNA0;Q15070-2;Q15070;E7EVY0;C9JC63;Q15070-3	S4R3Q9;J3KNA0;Q15070-2;Q15070;E7EVY0	Mitochondrial inner membrane protein OXA1L	OXA1L	5	5	5	11.3	11.3	11.3	1.49214	0.132943	1.38227	5.43728	27508.6	37964.7	23770.1	20045.8	13515.7	12753.3	36900.3	44018.3	37681.9	47.2575	69.7915	48.5243	24.1445	18.7602	20.6009	51.2602	65.3919	60.2538
Q99572;Q99572-8;Q99572-4;Q99572-6;F5H8E7;Q99572-2;J3KN30;Q99572-7;Q99572-5;F5H2X6;Q99572-3	Q99572;Q99572-8;Q99572-4;Q99572-6	P2X purinoceptor 7	P2RX7	10	10	10	19.7	19.7	19.7	2.21664	0.068355	-1.86105	-12.7743	69492.6	93714.6	124571	226471	285033	352148	54034.5	95357.6	92026.5	119.382	172.278	254.3	272.777	395.634	568.837	75.0622	141.66	147.152
Q13153;E9PM17;B3KNX7;Q13153-2;H0YCG5;H0YCM0	Q13153;E9PM17;B3KNX7;Q13153-2	Serine/threonine-protein kinase PAK 1;Non-specific serine/threonine protein kinase	PAK1	5	2	2	11.9	3.9	3.9	2.16689	0.0757333	-1.17524	-12.0565	11682.8	13742.1	14365.9	42179.7	37544	34504.6	17072.8	15933.2	17440.9	20.07	25.2625	29.3265	50.8041	52.1121	55.7364	23.7167	23.6698	27.8882
P09874;Q5VX84;Q5VX85	P09874	Poly [ADP-ribose] polymerase 1	PARP1	39	39	39	41.3	41.3	41.3	1.77974	0.116286	0.840538	7.66318	368127	474592	409889	311356	285113	279303	478909	549955	540568	632.412	872.455	836.748	375.019	395.745	451.167	665.278	816.992	864.376
Q460N5-4;Q460N5;Q460N5-1;H7C5R8;Q460N5-3;Q460N5-5;H7C4Y3	Q460N5-4;Q460N5;Q460N5-1;H7C5R8;Q460N5-3	Poly [ADP-ribose] polymerase 14	PARP14	25	25	25	17.6	17.6	17.6	1.73152	0.118562	-3.38575	-7.23852	3447.54	6703.96	5116.07	100927	64052.3	51530.6	5251.18	10074.1	5514.58	5.92258	12.3241	10.4439	121.564	88.9065	83.2392	7.29469	14.9657	8.81788
Q9UKK3	Q9UKK3	Poly [ADP-ribose] polymerase 4	PARP4	10	10	10	7.3	7.3	7.3	1.92573	0.104824	-1.68571	-9.09858	7314.79	7952.99	3185.7	33168.9	24958.9	25518.5	13000	7604.42	6418.85	12.5662	14.6202	6.50328	39.9508	34.6437	41.221	18.059	11.2968	10.2638
Q8IXQ6-3;Q8IXQ6-2;Q8IXQ6;G5E9U8	Q8IXQ6-3;Q8IXQ6-2;Q8IXQ6	Poly [ADP-ribose] polymerase 9	PARP9	10	10	10	16.6	16.6	16.6	1.91368	0.109179	-2.04148	-8.97097	12565.2	17045.4	18362.2	143137	75369.9	89073.1	27098.5	24518.9	20730.5	21.5859	31.335	37.4845	172.403	104.616	143.883	37.6439	36.4244	33.1484
Q15154-5;Q15154;Q15154-2;Q15154-4;H0YBA1;Q15154-3;E5RGQ4	Q15154-5;Q15154;Q15154-2;Q15154-4	Pericentriolar material 1 protein	PCM1	27	27	17	16.2	16.2	10.8	1.54	0.127502	3.72385	5.76029	21611.6	37613.5	23783.1	9021.96	8289.96	2063	60110.3	93479.6	63337.4	37.1269	69.1459	48.5508	10.8666	11.5067	3.33243	83.5024	138.87	101.277
Q8NB37-3;Q8NB37;Q8NB37-2;H0YER3;E9PQD8;H0YE25;H0YF25;E9PLI5;Q8NB37-4	Q8NB37-3;Q8NB37;Q8NB37-2;H0YER3;E9PQD8;H0YE25;H0YF25;E9PLI5;Q8NB37-4	Parkinson disease 7 domain-containing protein 1	PDDC1	2	2	2	12.5	12.5	12.5	1.6388	0.124249	0.745238	6.48358	48807.6	64710.4	50141.1	52045.7	61860.6	59319.1	95020.9	88432.6	107048	83.8473	118.959	102.358	62.6873	85.8644	95.8201	131.999	131.372	171.171
O60825-2;O60825;F6XNB3;F6RAZ1;A0A087X278;A0A087X2H4;A0A1W2PNV9	O60825-2;O60825	6-phosphofructo-2-kinase/fructose-2,6-bisphosphatase 2;6-phosphofructo-2-kinase;Fructose-2,6-bisphosphatase	PFKFB2	7	7	6	16.6	16.6	14.4	1.67086	0.122525	-2.24517	-6.73584	216001	203868	235580	2.03369e+06	1.4811e+06	1.03494e+06	289824	307548	328205	371.071	374.775	480.912	2449.51	2055.81	1671.77	402.609	456.882	524.804
Q01813;Q01813-2;B1APP8;B1APP6;H0Y757;Q5VSR5;V9GY25;H0Y3Y3;V9GYV7	Q01813;Q01813-2	ATP-dependent 6-phosphofructokinase, platelet type	PFKP	27	27	24	41.1	41.1	36.4	1.40423	0.141395	0.904538	4.88618	465867	465936	487846	843447	794562	652484	1.22738e+06	1.61638e+06	1.44581e+06	800.32	856.542	995.888	1015.9	1102.87	1053.98	1705.01	2401.24	2311.88
Q13492-3;Q13492-2;Q13492-5;Q13492;Q13492-4;E9PI56;E9PKP6;E9PLJ8;E9PK13;E9PJT1;H0YCY1;E5RFU0;E5RHK9;E5RFC6;E5RK51;E5RIJ5;E5RGY9;E9PDG8;O60641-3;O60641-4;O60641	Q13492-3;Q13492-2;Q13492-5;Q13492;Q13492-4	Phosphatidylinositol-binding clathrin assembly protein	PICALM	16	16	14	31.3	31.3	27.9	3.82424	0	1.48421	81.6717	180396	239800	183508	196952	272361	205466	537563	768103	584485	309.905	440.831	374.613	237.223	378.045	331.897	746.757	1141.07	934.598
Q6ZUJ8;Q6ZUJ8-2;Q6ZUJ8-3	Q6ZUJ8;Q6ZUJ8-2;Q6ZUJ8-3	Phosphoinositide 3-kinase adapter protein 1	PIK3AP1	20	20	20	37.1	37.1	37.1	1.63658	0.123735	-3.48334	-6.46647	44404.7	46860.4	33723.8	216960	484666	180468	25826.3	20667.7	25415.7	76.2836	86.1448	68.8438	261.321	672.731	291.516	35.8767	30.7031	40.6401
Q9UKJ1-3;Q9UKJ1;C9JJ79;Q9UKJ1-2;C9JGG1;Q9UKJ1-4	Q9UKJ1-3;Q9UKJ1;C9JJ79;Q9UKJ1-2	Paired immunoglobulin-like type 2 receptor alpha	PILRA	3	3	3	15.7	15.7	15.7	1.71738	0.121489	-3.22302	-7.11824	0	0	0	47620.5	34845.2	29639.7	0	0	0	0	0	0	57.3573	48.3662	47.878	0	0	0
Q00169;F5GWE5;I3L4H1;I3L459;I3L4C0;I3L2X8;I3L471;I3L4U7;I3NI10;I3L3W1	Q00169;F5GWE5;I3L4H1;I3L459;I3L4C0	Phosphatidylinositol transfer protein alpha isoform	PITPNA	12	12	10	50	50	43.7	2.08179	0.0940577	-1.05668	-10.919	260792	356725	305054	911226	792534	789731	388673	426331	382401	448.019	655.777	622.737	1097.54	1100.06	1275.68	539.926	633.341	611.464
Q16512;Q16512-2;Q16512-3;K7EL10;K7EM57;K7EN76;K7EKY9	Q16512;Q16512-2;Q16512-3	Serine/threonine-protein kinase N1	PKN1	13	13	13	17.3	17.3	17.3	1.805	0.117184	-1.33866	-7.89497	32659.9	36586.3	16849.7	56306.9	64361.7	53732	19421.1	32156	19273.3	56.1069	67.2576	34.3969	67.8197	89.3359	86.795	26.9789	47.7697	30.8182
P47712	P47712	Cytosolic phospholipase A2;Phospholipase A2;Lysophospholipase	PLA2G4A	13	13	13	20.3	20.3	20.3	1.17376	0.168823	-1.86409	-3.66567	3302.28	16320.6	3948.56	195614	193937	106542	29736.9	51384.8	54829.3	5.67303	30.0025	8.06059	235.611	269.19	172.101	41.3091	76.3354	87.6727
Q01970;Q01970-2	Q01970;Q01970-2	1-phosphatidylinositol 4,5-bisphosphate phosphodiesterase beta-3	PLCB3	13	13	13	13.6	13.6	13.6	1.20714	0.164172	-1.76603	-3.82464	5609.21	17125.8	16341.1	45221.5	22708.8	26647.1	7124.01	0	12112.6	9.63615	31.4829	33.3587	54.4678	31.5205	43.0439	9.89634	0	19.3681
P08567	P08567	Pleckstrin	PLEK	10	10	10	39.7	39.7	39.7	2.016	0.0952653	-1.68696	-10.1121	1.16154e+06	658793	546024	4.81248e+06	4.3451e+06	3.63054e+06	1.86202e+06	1.28691e+06	949141	1995.43	1211.08	1114.65	5796.47	6031.13	5864.54	2586.64	1911.78	1517.69
O60664-4;O60664;O60664-3;K7ERZ3;K7EL96;K7ER39;K7EJD0	O60664-4;O60664;O60664-3;K7ERZ3	Perilipin-3	PLIN3	19	19	9	65.4	65.4	32.2	1.7675	0.118275	1.10125	7.55322	1.58768e+06	1.74132e+06	1.32524e+06	902423	925652	595496	1.73725e+06	1.80848e+06	1.56348e+06	2727.5	3201.12	2705.34	1086.94	1284.83	961.925	2413.31	2686.61	2500.02
O60664-2	O60664-2	Perilipin-3	PLIN3	11	1	1	60.2	4.4	4.4	2.08479	0.0949709	0.791667	10.9573	148508	139876	159611	86280.3	83803.3	88632	148558	133390	167760	255.124	257.138	325.829	103.922	116.321	143.17	206.37	198.16	268.251
A0A0A0MSQ0;P13797-2;P13797;P13797-3;U3KQI3;H7C4N2;C9JAM8	A0A0A0MSQ0;P13797-2;P13797;P13797-3	Plastin-3	PLS3	18	10	9	32.9	21.2	19.3	1.59522	0.128637	1.57445	6.15477	14765.7	21245	40416.1	29662	29335.3	15104.7	68695.6	79786.8	63345.3	25.3662	39.0553	82.5054	35.7269	40.7183	24.3991	95.4287	118.528	101.29
Q6UX71;Q6UX71-2;Q6UX71-3	Q6UX71;Q6UX71-2	Plexin domain-containing protein 2	PLXDC2	6	6	6	16.1	16.1	16.1	2.02814	0.0982051	4.24528	10.2565	56817.5	83590.5	62680.6	0	0	0	59396.6	50799.2	49664.6	97.6076	153.667	127.956	0	0	0	82.5109	75.4654	79.4144
P29590-5;P29590;P29590-2;P29590-9;P29590-3;P29590-8;P29590-4;P29590-12;P29590-11;P29590-13;H3BT57;H3BVD2;H3BT29;H3BUJ5;P29590-14;P29590-10;H3BRN3	P29590-5;P29590;P29590-2;P29590-9;P29590-3;P29590-8;P29590-4;P29590-12;P29590-11;P29590-13;H3BT57;H3BVD2;H3BT29;H3BUJ5;P29590-14;P29590-10	Protein PML	PML	11	11	11	21.8	21.8	21.8	2.15206	0.081413	-2.34602	-11.8502	21826.3	32939.8	23750.8	223810	160665	107469	43863.4	24960.9	26856.7	37.4957	60.5542	48.4848	269.572	223.007	173.598	60.933	37.081	42.9441
F8WBJ6;Q9NRX1	F8WBJ6;Q9NRX1	RNA-binding protein PNO1	PNO1	2	2	2	17.6	17.6	17.6	1.5492	0.127394	3.791	5.82434	2849.81	0	10091.6	0	0	0	20778.9	20980.5	30514.7	4.89572	0	20.601	0	0	0	28.8651	31.1678	48.7934
Q15181;Q5SQT6	Q15181;Q5SQT6	Inorganic pyrophosphatase	PPA1	12	12	12	55.7	55.7	55.7	1.34838	0.146072	-2.2843	-4.56238	265276	174416	188692	1.20277e+06	2.78856e+06	1.1167e+06	352054	285970	321839	455.721	320.634	385.196	1448.69	3870.61	1803.85	489.057	424.827	514.625
Q86W92-4;Q86W92-2;Q86W92;Q86W92-3;F5GZP6;H0YFE4;A0A0A0MTP2;F5H6Q7;F5H0E0;F5H495;H0YGH8;E9PP16;Q86W92-5;Q8ND30-3;Q8ND30-2;Q8ND30	Q86W92-4;Q86W92-2;Q86W92;Q86W92-3;F5GZP6	Liprin-beta-1	PPFIBP1	11	11	11	15.2	15.2	15.2	1.39075	0.14144	5.11095	4.80626	4993.41	1612	4706.68	0	792.494	1056.58	24084.8	70010.8	61122.5	8.57825	2.96338	9.6082	0	1.10001	1.70673	33.4574	104.005	97.7357
A0A2C9F2P4;A0A286YFF7;P50897;E9PIA8;P50897-2;E9PSE5	A0A2C9F2P4;A0A286YFF7;P50897;E9PIA8;P50897-2	Palmitoyl-protein thioesterase 1	PPT1	6	6	1	23.6	23.6	4.9	1.32406	0.149735	1.38002	4.42736	369629	368425	317878	335597	303623	186829	603421	783491	709947	634.991	677.286	648.916	404.216	421.437	301.791	838.245	1163.92	1135.21
B1ALA9;P60891;A0A2R8Y7H4;P60891-2;A0A0B4J207;P21108;B7ZB02;B1ALA7;Q15244	B1ALA9;P60891;A0A2R8Y7H4;P60891-2	Ribose-phosphate pyrophosphokinase 1	PRPS1	15	15	6	54.7	54.7	23.2	2.04774	0.0994286	1.58181	10.4939	1.23035e+06	1.15875e+06	1.12913e+06	963273	619106	967584	2.5829e+06	2.28374e+06	2.62402e+06	2113.63	2130.16	2305	1160.23	859.338	1562.97	3588.05	3392.63	4195.85
X5D2R7;P28062-2;P28062;Q5JNW7;A0A140T998	X5D2R7;P28062-2;P28062;Q5JNW7;A0A140T998	Proteasome subunit beta type;Proteasome subunit beta type-8	PSM8;PSMB8	8	8	8	39.9	39.9	39.9	2.72569	0.0579649	-1.69481	-23.0267	358287	422022	321971	1.41973e+06	1.34627e+06	1.34883e+06	467142	431882	376628	615.506	775.813	657.271	1710.02	1868.67	2178.8	648.931	641.588	602.232
P25786;P25786-2;F5GX11;B4DEV8;F5H112	P25786;P25786-2;F5GX11;B4DEV8	Proteasome subunit alpha type-1;Proteasome subunit alpha type	PSMA1	16	16	16	69.6	69.6	69.6	1.97955	0.0978045	-0.57291	-9.69032	1.70419e+06	1.63568e+06	1.38687e+06	3.07241e+06	3.01677e+06	2.89699e+06	2.11733e+06	1.87203e+06	2.05816e+06	2927.66	3006.92	2831.16	3700.62	4187.36	4679.61	2941.3	2781.01	3291.02
G3V5Z7;P60900;G3V295;P60900-2;G3V3I1;P60900-3;G3V3U4;H0YJC4;G3V4S5;G3V2S7	G3V5Z7;P60900;G3V295;P60900-2;G3V3I1;P60900-3	Proteasome subunit alpha type;Proteasome subunit alpha type-6	PSMA6	10	10	10	42.9	42.9	42.9	2.3332	0.0699847	-0.630837	-14.6245	1.0209e+06	1.20628e+06	1.16716e+06	2.30702e+06	2.36568e+06	2.16446e+06	1.40863e+06	1.54319e+06	1.46366e+06	1753.81	2217.54	2382.65	2778.73	3283.64	3496.33	1956.81	2292.5	2340.41
P40306;J3QL48;J3QQN1	P40306	Proteasome subunit beta type-10	PSMB10	3	3	3	14.7	14.7	14.7	2.69236	0.0532903	-1.63984	-22.1574	111960	60855	94709.1	425744	372914	343324	124834	119996	120237	192.338	111.871	193.339	512.794	517.616	554.583	173.414	178.262	192.26
A2ACR1;P28065-2;P28065;A0A0G2JJA7;A2ACR0;A0A0G2JJQ0;A0A0G2JJ13;A0A0G2JHI2	A2ACR1;P28065-2;P28065;A0A0G2JJA7;A2ACR0	Proteasome subunit beta type;Proteasome subunit beta type-9	PSMB9	4	4	4	26.5	26.5	26.5	4.34845	0	-3.65307	-149.352	34637.4	31066.1	34222.1	493928	424314	454919	38522.3	34889.1	35631	59.5041	57.1096	69.861	594.919	588.96	734.845	53.5133	51.8299	56.9745
A0A087X1Z3;Q9UL46;H0YM70;H0YKU2	A0A087X1Z3;Q9UL46;H0YM70	Proteasome activator complex subunit 2	PSME2	11	11	11	40.6	40.6	40.6	1.91686	0.108571	-1.72653	-9.00449	804911	834830	604518	4.24755e+06	3.8338e+06	3.0805e+06	990461	1.25316e+06	1.11516e+06	1382.77	1534.69	1234.06	5116.03	5321.43	4976.03	1375.9	1861.65	1783.16
Q9H939;Q9H939-2	Q9H939;Q9H939-2	Proline-serine-threonine phosphatase-interacting protein 2	PSTPIP2	10	10	10	28.4	28.4	28.4	1.56676	0.126987	-4.89374	-5.94844	127836	63133.6	76763	49229.4	28710.2	2418.3	144784	91763	81676	219.611	116.06	156.704	59.2951	39.8506	3.90636	201.128	136.32	130.601
P23219-4;P23219-3;P23219-2;P23219;P23219-6;P23219-5;A0A087X296;A0A2R8YDM0;X6RJD6;P35354	P23219-4;P23219-3;P23219-2;P23219;P23219-6;P23219-5;A0A087X296;A0A2R8YDM0	Prostaglandin G/H synthase 1	PTGS1	12	12	12	32.7	32.7	32.7	2.01941	0.0968465	1.47358	10.1525	426775	322518	278255	452999	299748	270926	1.02978e+06	904095	846291	733.164	592.893	568.029	545.623	416.06	437.636	1430.53	1343.09	1353.23
P18031;B4DSN5	P18031;B4DSN5	Tyrosine-protein phosphatase non-receptor type 1;Tyrosine-protein phosphatase non-receptor type	PTPN1	15	15	15	41.6	41.6	41.6	1.73335	0.117289	-1.73694	-7.2542	238031	196801	104734	1.02811e+06	965096	528879	262974	243689	221109	408.916	361.785	213.803	1238.32	1339.58	854.316	365.311	362.016	353.556
P18433-6;P18433	P18433-6;P18433	Receptor-type tyrosine-protein phosphatase alpha	PTPRA	4	3	3	7.3	6.2	6.2	3.38884	0.0372632	-1.3018	-49.4637	2941.25	0	2428.94	6818.03	6117.95	5657.28	2667	2518.37	2344.67	5.05282	0	4.95844	8.21209	8.49189	9.13839	3.70488	3.7412	3.74916
P08575-4;P08575;M3ZCP1;A0A075B788;E9PKH0;A0A140TA77;A0A140TA68;A0A0G2JNW2;A0A140TA57;M9MMK9	P08575-4;P08575;M3ZCP1;A0A075B788	Receptor-type tyrosine-protein phosphatase C	PTPRC	36	36	36	36.9	36.9	36.9	1.91303	0.108461	-1.42288	-8.9641	324863	305280	341415	691212	947250	797079	305910	287702	307649	558.087	561.204	696.965	832.542	1314.81	1287.55	424.956	427.4	491.935
Q92692-2;Q92692;K7EKE8	Q92692-2;Q92692;K7EKE8	Nectin-2	PVRL2	6	6	6	18	18	18	1.49419	0.133007	-4.01117	-5.45077	34988.3	30618.7	22224.5	518639	109022	369308	22252.1	18528.1	12081.3	60.1069	56.2871	45.3691	624.683	151.326	596.555	30.9116	27.5247	19.3182
A0A087WZR9;Q96C36;A0A087WX69;A0A087WZF0;A0A087WTV6;J3KR12	A0A087WZR9;Q96C36;A0A087WX69;A0A087WZF0;A0A087WTV6;J3KR12	Pyrroline-5-carboxylate reductase;Pyrroline-5-carboxylate reductase 2	PYCR2	2	2	2	6.9	6.9	6.9	2.08585	0.0954341	3.07954	10.9708	0	18298	0	0	0	0	15487.8	17123.1	18735	0	33.6377	0	0	0	0	21.515	25.4375	29.9576
Q9UL25	Q9UL25	Ras-related protein Rab-21	RAB21	10	10	10	52.9	52.9	52.9	2.99479	0.0786667	-0.78259	-31.4097	550465	403525	490431	1.10058e+06	987334	984736	660556	558469	569835	945.653	741.811	1001.16	1325.61	1370.45	1590.68	917.613	829.641	911.173
O14966;O14966-2;E9PL56;O14966-3	O14966;O14966-2	Ras-related protein Rab-7L1	RAB29	6	5	5	36.9	31.5	31.5	1.90185	0.107052	-2.31586	-8.84737	66488	52310.3	70131.2	427337	372802	359340	61773.5	100793	74488.4	114.221	96.1635	143.166	514.714	517.46	580.454	85.8129	149.735	119.108
E9PS06;E9PMJ1;Q15771;E9PI18;E9PRF7;E9PNB9;H0YDK7;Q15771-2;E9PLM3	E9PS06;E9PMJ1;Q15771;E9PI18;E9PRF7;E9PNB9;H0YDK7;Q15771-2	Ras-related protein Rab-30	RAB30	3	2	2	18.7	12.9	12.9	1.86688	0.112341	-4.2377	-8.4914	0	0	0	87361.4	52751.8	50528.2	0	0	0	0	0	0	105.224	73.221	81.6199	0	0	0
P20339-2;P20339;F8WCY6;F8WD79	P20339-2;P20339	Ras-related protein Rab-5A	RAB5A	10	7	7	69.7	53.7	53.7	2.00468	0.0955857	-0.846221	-9.97932	303094	261089	274868	635171	567810	524501	335208	296034	328073	520.69	479.967	561.115	765.042	788.137	847.243	465.655	439.777	524.592
P11233;H7C3P7;C9JPE8	P11233;H7C3P7	Ras-related protein Ral-A	RALA	9	9	6	46.6	46.6	25.7	1.49019	0.133353	-1.05328	-5.42448	773890	700603	540549	1.71885e+06	1.62558e+06	1.27163e+06	788040	638642	789947	1329.48	1287.94	1103.47	2070.3	2256.35	2054.11	1094.71	948.743	1263.14
Q86YV0-2;Q86YV0;V9GYD1;M0QX12	Q86YV0-2;Q86YV0;V9GYD1;M0QX12	RAS protein activator like-3	RASAL3	4	4	4	5.4	5.4	5.4	1.5893	0.127115	-2.65392	-6.11131	2171.35	4398.48	1189.62	8203.73	9445.06	12184.8	2225.58	1458.67	1166.55	3.7302	8.08584	2.42849	9.88112	13.11	19.6825	3.09167	2.16694	1.86533
Q15293;Q15293-2;E9PP27	Q15293;Q15293-2	Reticulocalbin-1	RCN1	14	14	14	57.7	57.7	57.7	1.95551	0.104	-0.648798	-9.42154	401036	431608	440538	1.03769e+06	933367	898637	602164	631432	593938	688.946	793.436	899.313	1249.87	1295.54	1451.6	836.498	938.032	949.715
Q04864-2;Q04864;A0A2R8Y7Q6	Q04864-2;Q04864	Proto-oncogene c-Rel	REL	12	12	12	22.7	22.7	22.7	1.6124	0.127475	-3.13513	-6.28254	17684.7	10877	5938.24	260310	97199.1	142557	16514.3	20416.5	15776	30.3808	19.9955	12.1223	313.534	134.915	230.277	22.9409	30.33	25.226
D6R992;Q01201;D6RIV7	D6R992;Q01201	Transcription factor RelB	RELB	11	11	11	29.9	29.9	29.9	1.78651	0.118167	-5.00183	-7.7246	0	0	0	166604	184265	129960	0	6027.34	0	0	0	0	200.669	255.765	209.928	0	8.954	0
Q9Y3B8-3;H0YG54;H0YGR4;F5GYG5;Q9Y3B8-2;Q9Y3B8	Q9Y3B8-3;H0YG54;H0YGR4;F5GYG5;Q9Y3B8-2;Q9Y3B8	Oligoribonuclease, mitochondrial	REXO2	4	4	4	19	19	19	2.60868	0.0627945	5.06564	20.1157	43769.8	21650.3	0	0	0	0	43359.1	43957.9	67918.6	75.1928	39.8004	0	0	0	0	60.2325	65.3022	108.603
B5MDE0;Q96AA3;C9JP01	B5MDE0;Q96AA3;C9JP01	Protein RFT1 homolog	RFT1	2	2	2	4.2	4.2	4.2	2.22622	0.0630843	-2.2348	-12.9173	8006.26	8617.15	8753.18	15755.5	9582.84	9253.58	0	0	0	13.7541	15.8411	17.8687	18.977	13.3013	14.9476	0	0	0
Q9H4X1-2;Q9H4X1	Q9H4X1-2;Q9H4X1	Regulator of cell cycle RGCC	RGCC	3	3	3	34.2	34.2	34.2	1.77776	0.116443	4.73254	7.64531	336871	181491	39411.6	0	0	0	94371.1	86355.4	48320.7	578.716	333.64	80.4548	0	0	0	131.096	128.286	77.2654
P84095	P84095	Rho-related GTP-binding protein RhoG	RHOG	7	7	7	47.1	47.1	47.1	2.04608	0.0989867	-1.04584	-10.4736	1.30374e+06	1.28604e+06	1.25925e+06	2.67222e+06	2.35236e+06	2.07157e+06	1.13302e+06	1.17838e+06	1.10833e+06	2239.72	2364.15	2570.64	3218.6	3265.14	3346.27	1573.93	1750.56	1772.23
O43353;O43353-2;Q16566	O43353;O43353-2	Receptor-interacting serine/threonine-protein kinase 2	RIPK2	6	6	6	11.7	11.7	11.7	1.82001	0.114801	-3.61639	-8.03588	0	1941.39	0	59966.9	64307.9	40539.1	4253.05	9519.54	2093.2	0	3.5689	0	72.2282	89.2613	65.4841	5.90813	14.1419	3.34706
Q63HN8;Q63HN8-4;A0A0A0MTR7;A0A0A0MTC1;Q63HN8-5;Q63HN8-6;I3L3H9	Q63HN8;Q63HN8-4;A0A0A0MTR7;A0A0A0MTC1	E3 ubiquitin-protein ligase RNF213	RNF213	102	102	101	23.7	23.7	23.5	1.98849	0.0933027	-1.89221	-9.79223	43788.6	51454.3	40329.5	221649	193891	177165	54366.3	44048.3	62159.4	75.2251	94.5898	82.3285	266.968	269.126	286.181	75.5231	65.4366	99.3938
A0A0A0MQR2;Q9BY42;A2A2L5	A0A0A0MQR2;Q9BY42;A2A2L5	Protein RTF2 homolog	RTFDC1	2	2	2	9.2	9.2	9.2	1.85231	0.111478	2.19172	8.34723	10048.2	12314.3	6501.63	0	0	0	7778.96	11799.8	13007.9	17.262	22.6377	13.2724	0	0	0	10.8062	17.5293	20.7997
A0A2R8Y4K8;Q9NSI8;Q9NSI8-3;S6FRS6;Q9NSI8-2	A0A2R8Y4K8;Q9NSI8;Q9NSI8-3;S6FRS6;Q9NSI8-2	SAM domain-containing protein SAMSN-1	SAMSN1	13	13	12	27.2	27.2	24.8	1.73997	0.117159	-2.83549	-7.31129	22664.7	25607.1	27087.1	432951	296517	295603	35476.1	52599.3	55921.4	38.9361	47.0743	55.2956	521.475	411.574	477.498	49.2817	78.1396	89.419
B7ZKQ9;Q8WTV0-4;Q8WTV0-2;Q8WTV0-3;Q8WTV0-5;Q8WTV0;F5H4X0;F5H5E8	B7ZKQ9;Q8WTV0-4;Q8WTV0-2;Q8WTV0-3;Q8WTV0-5;Q8WTV0;F5H4X0	Scavenger receptor class B member 1	SCARB1	8	8	8	16.6	16.6	16.6	2.30311	0.0654857	1.72615	14.1231	140400	118728	73268.4	57927.9	60982.3	55628.4	170265	192711	216884	241.196	218.261	149.57	69.7722	84.6452	89.8584	236.524	286.285	346.8
Q6UWF3-3;Q6UWF3;I3L1W2;Q6UWF3-2	Q6UWF3-3;Q6UWF3	SLP adapter and CSK-interacting membrane protein	SCIMP	3	3	3	50.7	50.7	50.7	2.18873	0.0693333	6.97386	12.3666	0	0	0	0	0	0	198622	180351	205585	0	0	0	0	0	0	275.916	267.923	328.733
Q9BRK5;Q9BRK5-2;Q9BRK5-6;H0Y3T6;G3V1E2;Q9BRK5-4;Q9BRK5-3;Q9BRK5-5	Q9BRK5;Q9BRK5-2;Q9BRK5-6;H0Y3T6;G3V1E2;Q9BRK5-4;Q9BRK5-3	45 kDa calcium-binding protein	SDF4	7	7	7	24.6	24.6	24.6	2.60451	0.0658919	4.33261	20.0192	62658.5	58631.4	49411.6	5364.68	0	0	107135	80167.2	63632	107.642	107.784	100.869	6.46158	0	0	148.827	119.093	101.748
P84101-4;P84101;F8WBN3;B9A031;C9JQZ0;B8ZZY7;F8WBV6;P84101-3;P84101-2	P84101-4;P84101;F8WBN3;B9A031;C9JQZ0;B8ZZY7;F8WBV6;P84101-3;P84101-2	Small EDRK-rich factor 2	SERF2	2	2	2	42.2	42.2	42.2	1.20823	0.164117	4.78314	3.82991	360161	551693	343488	61205.9	12793.3	0	332828	469223	391481	618.726	1014.19	701.196	73.7205	17.7575	0	462.349	697.061	625.984
Q9NRX5	Q9NRX5	Serine incorporator 1	SERINC1	3	3	3	8.2	8.2	8.2	1.71031	0.121986	1.75551	7.05886	40658.7	46587	41843.7	15006.4	12655.4	21312.8	54395.6	55234.8	51855.4	69.8482	85.6422	85.4197	18.0747	17.5661	34.4272	75.5638	82.0547	82.9175
P30740;P30740-2;C9J7N5;A0A0C4DGW9;O75830	P30740;P30740-2	Leukocyte elastase inhibitor	SERPINB1	22	22	21	56.2	56.2	53.6	1.40582	0.142211	-1.1992	-4.89572	1.56286e+06	1.49183e+06	1.40044e+06	6.54065e+06	4.43624e+06	3.79782e+06	2.03022e+06	2.2402e+06	2.00151e+06	2684.86	2742.47	2858.86	7878	6157.64	6134.75	2820.28	3327.95	3200.45
Q96EQ0;D6RFW1	Q96EQ0;D6RFW1	Small glutamine-rich tetratricopeptide repeat-containing protein beta	SGTB	3	3	3	11.8	11.8	11.8	1.28365	0.155327	-1.7209	-4.21058	24512.4	13979	17060.4	61491.4	69445.4	33075.1	12098.4	19062.3	17097.3	42.1103	25.6981	34.827	74.0643	96.3922	53.4273	16.8066	28.3182	27.3388
E9PL79;Q96LC7-8;Q96LC7-9;Q96LC7-6;Q96LC7-7;Q96LC7-2;Q96LC7-3;Q96LC7;Q96LC7-4;E9PJA1;Q96LC7-5	E9PL79;Q96LC7-8;Q96LC7-9;Q96LC7-6;Q96LC7-7;Q96LC7-2;Q96LC7-3;Q96LC7;Q96LC7-4	Sialic acid-binding Ig-like lectin 10	SIGLEC10	5	5	5	14.5	14.5	14.5	1.20788	0.16394	3.19274	3.82821	0	0	0	0	1900.24	0	18648.6	51707.5	46579	0	0	0	0	2.63759	0	25.9058	76.8148	74.4804
Q9NQ25;Q9NQ25-6;B4DW98;Q9NQ25-2;Q9NQ25-7;Q9NQ25-3;R4GND0;Q9NQ25-4;Q9NQ25-5	Q9NQ25;Q9NQ25-6;B4DW98;Q9NQ25-2;Q9NQ25-7;Q9NQ25-3	SLAM family member 7	SLAMF7	7	7	7	28.7	28.7	28.7	2.41285	0.0586549	-7.84499	-16.0384	0	0	0	484654	535975	350390	0	0	0	0	0	0	583.749	743.948	565.996	0	0	0
K4DIB6;K4DIB3;K4DIB8;K4DIA8;A0A0D9SEI9;A0A0D9SFE1;E9PJH7;Q9H1K4;Q9H936;A0A0D9SFA8;K4DIB0;K4DIA2;A0A0D9SG84;E9PI74;E9PQ36;E9PS95	K4DIB6;K4DIB3;K4DIB8;K4DIA8;A0A0D9SEI9;A0A0D9SFE1;E9PJH7;Q9H1K4;Q9H936;A0A0D9SFA8;K4DIB0;K4DIA2;A0A0D9SG84;E9PI74;E9PQ36;E9PS95	Mitochondrial glutamate carrier 2;Mitochondrial glutamate carrier 1	SLC25A22;SLC25A18	3	3	3	18.6	18.6	18.6	1.34921	0.146462	-4.4804	-4.56706	58763.8	24637.8	39369	113787	73623.7	36248.3	0	12528	0	100.951	45.2922	80.3677	137.052	102.192	58.5531	0	18.6112	0
Q9UGQ3-2;Q9UGQ3;F2Z2F6	Q9UGQ3-2;Q9UGQ3;F2Z2F6	Solute carrier family 2, facilitated glucose transporter member 6	SLC2A6	3	3	3	10.6	10.6	10.6	1.16508	0.171139	-4.86282	-3.62523	9.87152e+06	9.64622e+06	6.86222e+06	1.30076e+07	1.03399e+07	8.80441e+06	1.1587e+07	1.06004e+07	8.9431e+06	16958.4	17732.9	14008.5	15667.2	14352.1	14222.1	16096.1	15747.6	14300.1
Q8N370-4;Q8N370-2;Q8N370;Q8N370-3	Q8N370-4;Q8N370-2;Q8N370;Q8N370-3	Large neutral amino acids transporter small subunit 4	SLC43A2	2	2	2	5.1	5.1	5.1	1.57494	0.126157	-2.99569	-6.00708	0	4110.33	2098.82	18431.8	7421.34	5290.2	0	1540.47	0	0	7.55613	4.28452	22.2005	10.301	8.54544	0	2.28847	0
E9PIC3;E9PQT4;E9PLV9;Q9UHI5	E9PIC3;E9PQT4;E9PLV9;Q9UHI5	Large neutral amino acids transporter small subunit 2	SLC7A8	2	2	2	30.8	30.8	30.8	1.90059	0.106706	4.50565	8.83425	41067	0	27383.4	0	0	0	114337	72691.6	49652.5	70.5496	0	55.9004	0	0	0	158.832	107.988	79.395
Q08AF3;B4E128;Q08AF3-2	Q08AF3;B4E128;Q08AF3-2	Schlafen family member 5	SLFN5	9	9	7	9.9	9.9	7.5	1.5867	0.126391	-2.49915	-6.09237	8286.8	8783.84	8353.56	64555.5	42836.9	57472.6	6807.19	12041.6	10729.9	14.236	16.1476	17.0529	77.7549	59.4588	92.8375	9.45623	17.8886	17.1573
Q9H2G2-2;Q9H2G2	Q9H2G2-2;Q9H2G2	STE20-like serine/threonine-protein kinase	SLK	25	24	24	27.6	26.8	26.8	1.85372	0.11181	-0.971727	-8.36108	44557.8	55673.7	40433	93454.7	98133.8	85043.4	55595.4	44486	41806.3	76.5466	102.346	82.5399	112.563	136.213	137.373	77.2305	66.0868	66.8488
O60264;A0A0A0MRP6;B7ZLQ5;P28370-2;P28370	O60264	SWI/SNF-related matrix-associated actin-dependent regulator of chromatin subfamily A member 5	SMARCA5	18	18	18	18	18	18	2.62341	0.0555429	-0.865835	-20.4611	34009	30966	29671.4	103990	89986.4	87980.3	53947	50041.9	50388	58.4246	56.9255	60.5711	125.253	124.904	142.118	74.9406	74.3404	80.5711
Q9Y5X2;C9J014;C9J271;C9J8E6;C9IYC5;C9JCB9	Q9Y5X2	Sorting nexin-8	SNX8	12	12	12	34	34	34	2.06748	0.0973774	0.98075	10.7384	70916	96197.3	95709	97935.6	98579.6	77670.9	172697	195738	170503	121.828	176.842	195.38	117.96	136.831	125.464	239.903	290.78	272.636
P04179;F5H4R2;F5GYZ5;P04179-4;P04179-2;F5H3C5;P04179-3;G8JLJ2;G5E9P6;F5GXZ9	P04179;F5H4R2;F5GYZ5;P04179-4;P04179-2;F5H3C5;P04179-3	Superoxide dismutase [Mn], mitochondrial	SOD2	13	13	13	71.6	71.6	71.6	2.77409	0.0614694	-2.23282	-24.35	1.35467e+07	1.06434e+07	7.20596e+06	6.48981e+07	6.97912e+07	4.61598e+07	1.54039e+07	1.32917e+07	9.83217e+06	23272.1	19566.1	14710.2	78167.6	96872.2	74563.5	21398.4	19745.7	15721.8
Q99523;Q99523-2;A0A0J9YVU2	Q99523;Q99523-2	Sortilin	SORT1	6	6	6	9.9	9.9	9.9	1.31859	0.14976	4.50859	4.39746	0	19743.6	19382.5	3815.3	629.923	3799.35	32254.5	56883.5	58696.7	0	36.2951	39.5674	4.59541	0.874352	6.13721	44.8064	84.504	93.8568
P23497;C9JBL0;E9PHV6;P23497-7;P23497-6;P23497-5;P23497-2;P23497-3;P23497-4;H7BYP4;U5Y3L1;Q9H930-1;Q9H930-2;Q9H930	P23497;C9JBL0;E9PHV6;P23497-7;P23497-6;P23497-5;P23497-2;P23497-3;P23497-4	Nuclear autoantigen Sp-100	SP100	9	7	7	10.5	8.6	8.6	1.28491	0.155282	-2.64109	-4.21719	15706.2	14374.1	5633.88	27885.8	43102.7	23298.7	10166.4	3593.77	3157.6	26.9819	26.4242	11.501	33.5875	59.8278	37.6351	14.1227	5.33878	5.04904
G5E9C0;Q9HB58-5;Q9HB58-3;Q9HB58-7;Q9HB58;Q9HB58-6;C9JZQ4;E7EM70;Q9HB58-2;Q9HB58-4	G5E9C0;Q9HB58-5;Q9HB58-3;Q9HB58-7;Q9HB58;Q9HB58-6;C9JZQ4;E7EM70;Q9HB58-2	Sp110 nuclear body protein	SP110	4	4	4	14.1	14.1	14.1	1.58219	0.126117	-2.82887	-6.05953	3322.01	6521.92	2564.03	23505.3	24666.6	20162.1	2178.82	2787.83	0	5.70693	11.9894	5.23421	28.3114	34.2379	32.5686	3.02672	4.14149	0
P09486;F5GY03;E5RK62	P09486;F5GY03;E5RK62	SPARC	SPARC	8	8	8	28.1	28.1	28.1	1.42535	0.139199	2.33493	5.01383	209913	138945	357512	99019.4	46855.2	59375.4	265172	361554	369011	360.613	255.427	729.824	119.266	65.0364	95.9111	368.364	537.111	590.053
H3BVD9;O43278-2;O43278;H3BTQ8;H3BSM2;H3BMB6	H3BVD9;O43278-2;O43278;H3BTQ8;H3BSM2	Kunitz-type protease inhibitor 1	SPINT1	4	4	4	7.8	7.8	7.8	1.93251	0.106993	2.95779	9.17111	28724.6	35004.4	19096.6	15332.5	10352.2	6590.49	79402.4	83709.8	73808.6	49.3463	64.3495	38.9838	18.4675	14.3692	10.6458	110.302	124.356	118.021
P16150;C9JUK7	P16150;C9JUK7	Leukosialin	SPN	5	5	5	22.8	22.8	22.8	1.71261	0.121479	1.06936	7.07818	160316	116267	139693	152955	134963	128821	260863	322255	292332	275.409	213.737	285.168	184.229	187.333	208.088	362.379	478.73	467.443
P12931;P12931-2	P12931;P12931-2	Proto-oncogene tyrosine-protein kinase Src	SRC	10	8	5	22.9	20.1	14.2	1.6608	0.125391	-3.56606	-6.65575	40582.8	20809.1	35600.9	235864	116696	157415	39912.7	8727.95	7486.38	69.7178	38.254	72.6756	284.09	161.978	254.277	55.4448	12.9659	11.9708
C9JA28;Q9UNL2;Q9UNL2-2;C9J365	C9JA28;Q9UNL2;Q9UNL2-2;C9J365	Translocon-associated protein subunit gamma	SSR3	2	2	2	12.1	12.1	12.1	2.29978	0.0641119	2.44189	14.0686	143040	93335.1	83134.2	20691.6	18950.8	28784.9	107876	129074	130037	245.731	171.58	169.71	24.9223	26.3042	46.4972	149.856	191.747	207.932
P42224;E7EPD2;D2KFR9;E7ENM1;E9PH66;H7BZ88;H7BZB5	P42224	Signal transducer and activator of transcription 1-alpha/beta	STAT1	32	32	3	49.6	49.6	6.3	2.46461	0.059798	-3.1667	-17.0289	254803	288838	213942	3.25947e+06	2.48759e+06	2.28306e+06	297406	352616	243770	437.731	530.979	436.74	3925.93	3452.85	3687.9	413.142	523.834	389.792
P52630-4;P52630;B4DLC8	P52630-4;P52630	Signal transducer and activator of transcription 2	STAT2	15	15	15	21.5	21.5	21.5	2.57324	0.0661266	-3.47362	-19.3085	13920.1	7377.81	26539.3	163143	151282	194747	17580.2	14455.5	13796.7	23.9136	13.5628	54.1772	196.501	209.984	314.582	24.4216	21.4746	22.061
K7EK35;P42229;P42229-2;C9JVV6;K7EIF9;K7EM17	K7EK35;P42229;P42229-2	Signal transducer and activator of transcription;Signal transducer and activator of transcription 5A	STAT5A	15	15	6	24.2	24.2	11.4	1.67139	0.122791	-2.266	-6.74012	45108.2	49658.8	26853.5	247319	234723	134740	36164.9	44659.3	43521.8	77.492	91.289	54.8187	297.887	325.802	217.65	50.2386	66.3441	69.592
O75558	O75558	Syntaxin-11	STX11	9	9	9	39	39	39	1.45631	0.134568	-2.23744	-5.20629	103920	92376.5	63588.6	499843	402325	475822	126747	127635	56408	178.525	169.818	129.81	602.044	558.439	768.612	176.071	189.61	90.1971
E9PIC2;P56962;E9PJV6	E9PIC2;P56962;E9PJV6	Syntaxin-17	STX17	2	2	2	12.1	12.1	12.1	2.01924	0.0964463	-2.22514	-10.1504	3812.14	0	2948.97	17871.2	12757.5	12444.5	0	0	0	6.54893	0	6.02001	21.5253	17.7078	20.1021	0	0	0
O43752;O43752-2	O43752	Syntaxin-6	STX6	7	7	7	40.4	40.4	40.4	2.32037	0.0679111	-1.11209	-14.4086	42711.7	52813.9	29124.1	108938	88359.3	112817	46751.5	45337.2	50727.5	73.375	97.0891	59.4539	131.212	122.645	182.238	64.945	67.3512	81.114
E7EMZ9;E9PBC6;O95359-3;O95359;Q4VXL4;D6RAA5;Q4VXL8;O95359-2;O95359-6;O95359-1;O95359-5;H0Y9C3;A0A0U1RRM9;H0Y911	E7EMZ9;E9PBC6;O95359-3;O95359;Q4VXL4;D6RAA5;Q4VXL8;O95359-2;O95359-6;O95359-1;O95359-5;H0Y9C3	Transforming acidic coiled-coil-containing protein 2	TACC2	4	3	3	1.8	1.4	1.4	1.09646	0.179578	-2.1277	-3.31783	1132.14	1109.29	0	3928.65	0	0	1888.37	1621.44	1026.7	1.94492	2.03925	0	4.73193	0	0	2.62324	2.40875	1.64171
E7EQA9;Q92844;E7EV32;E7EMT6;E7ENY2;E7EVA2;E7EW82;E7EWR8;E7EM55;E7ERM9;Q92844-2;Q92844-3;H7C3L4	E7EQA9;Q92844;E7EV32;E7EMT6;E7ENY2;E7EVA2;E7EW82;E7EWR8;E7EM55;E7ERM9;Q92844-2;Q92844-3	TRAF family member-associated NF-kappa-B activator	TANK	5	5	5	12.3	12.3	12.3	1.79737	0.118474	-3.88384	-7.82426	0	0	0	70541.7	26180.5	53685.4	0	0	0	0	0	0	84.9652	36.3393	86.7199	0	0	0
A0A140T9T7;Q03518;A0A0S2Z4R8	A0A140T9T7;Q03518	Antigen peptide transporter 1	TAP1	14	14	14	28	28	28	2.16366	0.0769282	-5.81313	-12.0112	21018.7	5927.59	7280.2	755984	518876	500413	13040.2	5244.55	16148.6	36.1083	10.8969	14.8618	910.557	720.215	808.335	18.1148	7.79111	25.8218
A0A0G2JLV0;A0A087WYD6;X5CMH5;Q03519;A0A140T9S0;E7ENX8;Q03519-2	A0A0G2JLV0;A0A087WYD6;X5CMH5;Q03519;A0A140T9S0;E7ENX8;Q03519-2	Antigen peptide transporter 2	TAP2	14	14	13	26.6	26.6	25.5	2.46225	0.0620594	-4.38531	-16.9824	19629.3	10497.9	5604.68	512755	455086	447110	33402.1	21842.6	15667.8	33.7215	19.2985	11.4414	617.596	631.672	722.231	46.4006	32.4485	25.0531
A0A0G2JKZ1;A2AB90;A0A0G2JH37;A0A0A0MSV9;O15533-2;O15533;O15533-3;A0A0A0MT98;O15533-4;Q6P1N7;C9JA35;A0A140T9B2;A0A0G2JJI5	A0A0G2JKZ1;A2AB90;A0A0G2JH37;A0A0A0MSV9;O15533-2;O15533;O15533-3;A0A0A0MT98;O15533-4;Q6P1N7	Tapasin	TAPBP	6	6	6	22.3	22.3	22.3	2.36892	0.0617479	-3.25419	-15.2428	47839	8936.67	12888.8	891984	681642	561888	114561	77750.1	44156.8	82.1833	16.4285	26.3113	1074.37	946.139	907.637	159.142	115.503	70.6072
K7EP07;Q99426-2;Q99426;K7EK42;K7EL99	K7EP07;Q99426-2;Q99426;K7EK42	Tubulin-folding cofactor B	TBCB	6	6	6	34.3	34.3	34.3	3.14687	0.0688333	-0.92958	-37.4283	438095	537649	405280	892183	782586	745161	461287	425231	383837	752.61	988.375	827.337	1074.6	1086.25	1203.68	640.799	631.707	613.76
Q96BS2;Q96BS2-3;E9PQ58;Q96BS2-2	Q96BS2;Q96BS2-3	Calcineurin B homologous protein 3	TESC	3	3	3	18.7	18.7	18.7	1.9716	0.0976444	4.96911	9.60065	0	19309.9	17557.5	0	0	0	57246.1	55140.8	63629.2	0	35.4979	35.8419	0	0	0	79.5236	81.9151	101.744
P01137	P01137	Transforming growth factor beta-1;Latency-associated peptide	TGFB1	6	6	6	21.3	21.3	21.3	2.50462	0.0636559	-1.76588	-17.8357	12271	31813.5	22732	71637.1	87610.9	94230.3	19043.5	29368.8	26884.6	21.0805	58.4835	46.405	86.2845	121.606	152.213	26.4544	43.6293	42.9889
P21980;P21980-2;A2A299;P21980-3;A2A2A0;P49221	P21980;P21980-2	Protein-glutamine gamma-glutamyltransferase 2	TGM2	28	28	28	51.8	51.8	51.8	1.81886	0.114162	3.33157	8.02498	1.80542e+06	831359	637617	2.76411e+06	1.05639e+06	702315	1.57404e+07	1.3179e+07	1.0086e+07	3101.55	1528.31	1301.63	3329.28	1466.29	1134.47	21865.9	19578.3	16127.6
O43493-2;O43493-5;O43493-3;O43493;O43493-4;O43493-6	O43493-2;O43493-5;O43493-3;O43493;O43493-4;O43493-6	Trans-Golgi network integral membrane protein 2	TGOLN2	9	9	9	23.6	23.6	23.6	1.12453	0.174899	1.80179	3.44099	54698.9	68535.8	54666.3	25892.7	13491.3	14687.8	44229.2	75450.3	65162.9	93.968	125.991	111.596	31.1869	18.7263	23.7257	61.4411	112.086	104.196
P16035	P16035	Metalloproteinase inhibitor 2	TIMP2	1	1	1	6.4	6.4	6.4	1.6422	0.123548	2.84994	6.50995	26763.7	22832.1	19684.1	0	0	0	23816.8	22145.9	16641.4	45.9778	41.9728	40.183	0	0	0	33.0852	32.8991	26.6098
Q9NR97;Q9NR97-2	Q9NR97;Q9NR97-2	Toll-like receptor 8	TLR8	19	19	19	17.2	17.2	17.2	2.53225	0.0633182	-3.69619	-18.4147	7464.7	10042.8	8814.86	59588.4	202087	78658.2	5988.96	12673.8	5730.52	12.8237	18.4619	17.9946	71.7723	280.503	127.059	8.31959	18.8277	9.16318
Q99805	Q99805	Transmembrane 9 superfamily member 2	TM9SF2	6	6	6	12.7	12.7	12.7	1.54485	0.126898	2.3555	5.794	48504	56078	59677	22490.1	8220.72	25850	105493	71175.4	85317.4	83.3258	103.09	121.825	27.0885	11.4106	41.7564	146.547	105.736	136.424
Q6ZUK4;H7BXI3;Q6ZUK4-2	Q6ZUK4	Transmembrane protein 26	TMEM26	4	4	4	11.1	11.1	11.1	2.11556	0.0863232	3.72995	11.3572	0	0	0	0	0	0	13050.5	40873.4	38031.5	0	0	0	0	0	0	18.1291	60.72	60.8128
Q03169;H0YLC0;H0YKR7;H0YKI8;H0YL88;H0YKY9	Q03169	Tumor necrosis factor alpha-induced protein 2	TNFAIP2	29	29	29	52.3	52.3	52.3	1.98652	0.093962	-7.55211	-9.76962	0	3075.98	894.381	1.03402e+06	1.10942e+06	860972	0	0	9717.89	0	5.65466	1.82579	1245.44	1539.9	1390.76	0	0	15.539
O95379;D6RCM8;O95379-3;O95379-2;O95379-4;J3KQT8	O95379;D6RCM8;O95379-3;O95379-2;O95379-4	Tumor necrosis factor alpha-induced protein 8	TNFAIP8	6	6	6	28.8	28.8	28.8	2.31917	0.0674118	-2.24444	-14.3886	152119	170922	183635	1.06749e+06	1.17321e+06	984164	216079	210369	254849	261.327	314.21	374.872	1285.75	1628.45	1589.75	300.166	312.516	407.507
A6NNK5;Q12888;Q12888-3;Q12888-2;H7BZY0;H7C3N7;C9JXV0	A6NNK5;Q12888;Q12888-3;Q12888-2	Tumor suppressor p53-binding protein 1	TP53BP1	3	3	3	2	2	2	2.48692	0.0616667	-3.47124	-17.4743	1832.59	1370.75	1772.91	31832.9	25598.4	26016.7	2632.57	1921.78	0	3.14824	2.51989	3.61921	38.3416	35.5314	42.0256	3.65705	2.85492	0
Q5T0D9-2;Q5T0D9	Q5T0D9-2;Q5T0D9	Tumor protein p63-regulated gene 1-like protein	TPRG1L	5	5	5	47.4	47.4	47.4	2.05703	0.098537	3.63862	10.6082	105949	42940	57470.8	0	0	0	91180.1	52009.3	30306.4	182.011	78.9378	117.321	0	0	0	126.663	77.2631	48.4603
J3KPT4;Q9H4I3;Q9H4I3-2	J3KPT4;Q9H4I3;Q9H4I3-2	TraB domain-containing protein	TRABD	2	2	2	6.6	6.6	6.6	2.04222	0.0981145	1.80027	10.4265	33426.5	18540.6	8697.84	15260.9	10690	0	46489.2	33525.7	30096.9	57.4239	34.0838	17.7558	18.3812	14.838	0	64.5806	49.8045	48.1253
Q15628;Q15628-2	Q15628;Q15628-2	Tumor necrosis factor receptor type 1-associated DEATH domain protein	TRADD	5	5	5	19.9	19.9	19.9	2.24642	0.064	-2.72614	-13.2238	22453.9	18063.6	16718.3	98724.6	91200.3	79641	19854.3	11874.5	10498.8	38.5739	33.2067	34.1286	118.91	126.589	128.647	27.5806	17.6403	16.7878
Q13077;Q13077-2	Q13077;Q13077-2	TNF receptor-associated factor 1	TRAF1	15	15	15	55.5	55.5	55.5	2.15482	0.0780546	-5.38511	-11.8883	9652.52	31470.2	0	3.42928e+06	1.25714e+06	1.25844e+06	46183.2	49913	32246.2	16.5822	57.8526	0	4130.45	1744.95	2032.8	64.1556	74.149	51.5621
O14545;F8VNX8;F8VVF3;O14545-2;S4R2Z9;F8VWK2	O14545;F8VNX8	TRAF-type zinc finger domain-containing protein 1	TRAFD1	9	9	9	21.5	21.5	21.5	2.91816	0.0824242	-3.20403	-28.7531	2394.29	1103.63	1908.88	239531	138902	121923	22922.4	17348.7	13034.7	4.11319	2.02884	3.89678	288.508	192.801	196.946	31.8427	25.7726	20.8426
Q9NZC2-2;Q9NZC2;Q9NZC2-3	Q9NZC2-2;Q9NZC2;Q9NZC2-3	Triggering receptor expressed on myeloid cells 2	TREM2	2	2	2	17.4	17.4	17.4	1.99396	0.096253	4.68452	9.85507	103237	63098.2	90282.2	0	0	0	161050	100060	137576	177.352	115.995	184.302	0	0	0	223.724	148.645	219.986
P19474;P19474-2;H0YDP8	P19474;P19474-2	E3 ubiquitin-protein ligase TRIM21	TRIM21	9	9	9	21.3	21.3	21.3	1.82248	0.115774	-1.43896	-8.05923	108108	68527.7	85003.7	177214	165797	196257	59645.3	78122.5	62091.6	185.72	125.976	173.526	213.449	230.131	317.02	82.8565	116.056	99.2853
C9JWC5;Q8IYM9-2;Q8IYM9;H7C376;H7C262;H7C2K0;C9JIU5	C9JWC5;Q8IYM9-2;Q8IYM9;H7C376;H7C262;H7C2K0;C9JIU5	E3 ubiquitin-protein ligase TRIM22	TRIM22	2	2	2	11.5	11.5	11.5	1.52072	0.128558	-3.27478	-5.62808	3340.09	0	1602.04	18853	20241.5	11980.5	0	0	0	5.73799	0	3.2704	22.7078	28.0959	19.3525	0	0	0
Q14258	Q14258	E3 ubiquitin/ISG15 ligase TRIM25	TRIM25	18	18	18	27.5	27.5	27.5	1.86993	0.112135	-1.2262	-8.52193	144912	200181	162326	385607	432001	410612	135483	210277	187506	248.947	367.999	331.373	464.45	599.63	663.276	188.206	312.38	299.824
Q15642-2;W4VSQ9;Q15642-4;Q15642-3;Q15642;M0R0F9;M0R2H7;Q15642-5;M0R070	Q15642-2;W4VSQ9;Q15642-4;Q15642-3;Q15642;M0R0F9;M0R2H7;Q15642-5	Cdc42-interacting protein 4	TRIP10	13	13	13	29	29	29	2.03134	0.0986266	-3.79729	-10.2949	21782.1	19264.3	17486.3	236150	221394	151422	27992.3	13635.1	7718.8	37.4198	35.414	35.6964	284.435	307.302	244.597	38.8855	20.2558	12.3425
A0A0B4J2A0;Q9UHJ6	A0A0B4J2A0;Q9UHJ6	Sedoheptulokinase	TRPV1;SHPK	6	6	6	15.3	15.3	15.3	1.37635	0.145416	1.93558	4.72209	30250.5	23987.3	18562.9	41876.6	34428.4	16622.4	101464	123470	107081	51.9678	44.0964	37.8943	50.439	47.7876	26.8507	140.949	183.422	171.224
Q86UF1	Q86UF1	Tetraspanin-33	TSPAN33	2	2	2	8.1	8.1	8.1	1.22645	0.16084	-4.25542	-3.91911	0	0	0	67254.3	16639.6	56015.3	0	0	0	0	0	0	81.0055	23.0963	90.4833	0	0	0
B1AH87;P30536	B1AH87;P30536	Translocator protein	TSPO	2	2	2	15	15	15	2.59803	0.0678442	0.889391	19.8698	248334	286794	105520	149267	155653	138352	260114	300079	261763	426.617	527.221	215.409	179.787	216.051	223.485	361.338	445.786	418.562
P19971;C9JGI3;P19971-2;A0A1W2PP80;A0A1W2PQK0	P19971;C9JGI3;P19971-2	Thymidine phosphorylase	TYMP	17	17	17	44	44	44	2.43087	0.0602545	-2.87657	-16.3767	560630	710420	370719	4.3785e+06	4.29739e+06	2.49262e+06	486405	727347	334692	963.114	1305.98	756.786	5273.76	5964.9	4026.42	675.691	1080.52	535.176
Q9Y385	Q9Y385	Ubiquitin-conjugating enzyme E2 J1	UBE2J1	4	4	4	18.6	18.6	18.6	1.59792	0.12927	1.85395	6.17471	36970.7	82162.9	72753.8	28064.1	46705.9	37186.1	153643	133560	112201	63.5125	151.042	148.519	33.8022	64.8291	60.068	213.433	198.412	179.412
O14933;E9PQT7;O14933-2	O14933;E9PQT7;O14933-2	Ubiquitin/ISG15-conjugating enzyme E2 L6	UBE2L6	2	2	2	15	15	15	2.28822	0.0627945	-1.65926	-13.8812	62769.2	40748.8	40685.8	144628	115631	131823	42801.8	43167.8	37864.4	107.832	74.9096	83.0559	174.2	160.499	212.939	59.4583	64.1285	60.5457
Q9H832-2;Q9H832;I3L4C5;I3L3V3;H0Y9X8	Q9H832-2;Q9H832;I3L4C5	Ubiquitin-conjugating enzyme E2 Z	UBE2Z	4	4	4	19.9	19.9	19.9	2.73738	0.059	-1.22689	-23.3397	95786.7	78445.1	80728.6	302074	283516	219129	120825	121864	99396.5	164.553	144.208	164.799	363.838	393.529	353.967	167.844	181.037	158.936
Q5T4S7-3;Q5T4S7;Q5T4S7-2;Q5T4S7-4;Q5T4S7-5;A0A0A0MSW0;X6R960;X6RE05;Q5T4S7-6	Q5T4S7-3;Q5T4S7;Q5T4S7-2;Q5T4S7-4	E3 ubiquitin-protein ligase UBR4	UBR4	36	36	36	9.1	9.1	9.1	1.68371	0.124098	-0.907767	-6.83947	9165.14	9211.01	11435.6	25903.8	25557.2	26853.9	16036.1	11521.1	14571.2	15.7449	16.9328	23.3446	31.2003	35.4741	43.3781	22.2766	17.1154	23.2995
Q9HAC8;Q8WUN7	Q9HAC8;Q8WUN7	Ubiquitin domain-containing protein 1;Ubiquitin domain-containing protein 2	UBTD1;UBTD2	3	3	3	13.7	13.7	13.7	1.79068	0.118808	4.49924	7.76278	17468.3	12027.9	26166.5	2187.57	0	0	47936.3	54556.9	48902.7	30.0091	22.1112	53.4163	2.63486	0	0	66.5909	81.0477	78.196
Q14694;Q14694-3;Q14694-2;H3BQP1;H3BNS8;J3KT19;H3BQC6;H3BNA1;H3BVF1	Q14694;Q14694-3;Q14694-2	Ubiquitin carboxyl-terminal hydrolase 10	USP10	9	9	9	14.2	14.2	14.2	1.72352	0.118981	-0.920568	-7.17026	19487.9	24946.2	13275.6	45904.6	47601	38737.5	20366.5	26630.9	23011.5	33.4786	45.8592	27.1007	55.2905	66.0716	62.574	28.2922	39.5619	36.7957
Q9Y4E8;Q9Y4E8-2;Q9Y4E8-3;Q9Y4E8-4;H0YI31;F8W0H4;F8VVY7;F8VZG8;H0YHM4;H0YH96;H0YI26	Q9Y4E8;Q9Y4E8-2;Q9Y4E8-3	Ubiquitin carboxyl-terminal hydrolase 15	USP15	22	22	22	29.3	29.3	29.3	1.86137	0.112072	-1.5315	-8.43656	32720.2	23058.8	39826	139030	150841	109727	37669	55952.3	45191.9	56.2105	42.3896	81.3007	167.456	209.372	177.246	52.328	83.1206	72.2624
Q08AM6;H3BUU8;H3BQD9;Q08AM6-2;H3BN23;A0A087WT26	Q08AM6	Protein VAC14 homolog	VAC14	15	15	15	27.7	27.7	27.7	2.6918	0.0524444	-1.04142	-22.1431	125703	105623	103691	306081	275687	211570	139680	136056	107736	215.947	194.17	211.675	368.665	382.662	341.756	194.037	202.119	172.271
P23381;P23381-2;G3V3H8;G3V3Y5;G3V423;G3V227;G3V5U1;G3V456;G3V4C7;G3V4N8;G3V5W1;G3V3S7;G3V3X0;G3V2Y7;G3V4S4;G3V313;G3V339;G3V2C0;H0YJP3;G3V2F2;G3V3R3;G3V4N0;G3V5H5;P78534;G3V4A3;G3V4Q0	P23381;P23381-2	Tryptophan--tRNA ligase, cytoplasmic;T1-TrpRS;T2-TrpRS	WARS	25	25	14	68.4	68.4	34.6	3.38621	0.0354	-3.69457	-49.3138	1.14365e+06	921984	777345	2.29093e+07	1.73077e+07	1.67795e+07	1.6633e+06	1.48209e+06	1.24352e+06	1964.69	1694.91	1586.87	27593.5	24023.7	27104.4	2310.59	2201.74	1988.4
O76024;H0Y9G5	O76024	Wolframin	WFS1	15	15	15	21.5	21.5	21.5	1.87727	0.111674	2.54288	8.59567	42309.1	20999.1	28278.6	35933	24197.1	13309.7	171598	114190	116879	72.6835	38.6031	57.7279	43.2801	33.5862	21.4997	238.375	169.636	186.891
H3BQQ2;Q86UK7-2;Q86UK7-3;Q86UK7;H3BR87;Q86UK7-4	H3BQQ2;Q86UK7-2;Q86UK7-3;Q86UK7;H3BR87;Q86UK7-4	Zinc finger protein 598	ZNF598	2	2	2	3.5	3.5	3.5	1.36468	0.146271	-1.28045	-4.6549	0	0	0	3984.19	3722.32	2847.22	0	1486.13	1654.16	0	0	0	4.79883	5.16669	4.59921	0	2.20774	2.64503
Q9P2E3;Q5JXR5;Q5JXR6;Q9P2E3-2;Q5JXR7	Q9P2E3;Q5JXR5;Q5JXR6;Q9P2E3-2	NFX1-type zinc finger-containing protein 1	ZNFX1	3	3	3	2	2	2	2.51444	0.0665169	-1.77062	-18.0394	350.251	477.869	307.415	2146.55	2206.08	1613.18	673.487	692.001	412.646	0.601702	0.878479	0.627556	2.58545	3.0621	2.60582	0.935576	1.02801	0.659827
