# Supplementary material for: Quantitative Proteomics of Polarised Macrophages Derived from Induced Pluripotent Stem Cells
Source: Biomedicines. 2022 Jan 23;10(2):239. doi: 10.3390/biomedicines10020239 (PMC8869710; doi:10.3390/biomedicines10020239)
Supplement: Supplementary file 1 [file biomedicines-10-00239-s001.zip › biomedicines-1508353-si/Table S2.xlsx]

## Sheet: Sheet2
Protein IDs	Majority protein IDs	Protein names	Gene names	Peptides	Razor + unique peptides	Unique peptides	Sequence coverage [%]	Unique + razor sequence coverage [%]	Unique sequence coverage [%]	-Log Welch's T-test p-value M2_M1	Welch's T-test q-value M2_M1	Welch's T-test Difference M2_M1	Welch's T-test Test statistic M2_M1	iBAQ M1-1-Sec	iBAQ M1-2-Sec	iBAQ M1-3-Sec	iBAQ M2-1-Sec	iBAQ M2-2-Sec	iBAQ M2-3-Sec	iBAQ MO1-Sec	iBAQ MO2-Sec	iBAQ MO3-Sec	iBAQ RPMI	LFQ intensity M1-1-Sec	LFQ intensity M1-2-Sec	LFQ intensity M1-3-Sec	LFQ intensity M2-1-Sec	LFQ intensity M2-2-Sec	LFQ intensity M2-3-Sec	LFQ intensity MO1-Sec	LFQ intensity MO2-Sec	LFQ intensity MO3-Sec	LFQ intensity RPMI
E5RIS2;Q9H013-2;Q9H013	E5RIS2;Q9H013-2;Q9H013	Disintegrin and metalloproteinase domain-containing protein 19	ADAM19	3	3	3	11.4	11.4	11.4	3.63689	0.048	-4.42205	-19.2778	2435100	2735400	1722900	0	0	0	0	0	0	0	48042000	65806000	40163000	0	0	0	0	0	0	0
P10147;P16619	P10147;P16619	C-C motif chemokine 3;MIP-1-alpha(4-69);C-C motif chemokine 3-like 1;LD78-beta(3-70);LD78-beta(5-70)	CCL3;CCL3L1	1	1	1	14.1	14.1	14.1	2.00431	0.0946471	-5.35881	-8.16969	159000000	318660000	177890000	6152500	30229000	20704000	0	0	0	0	324180000	746910000	603240000	0	0	0	0	0	0	0
Q9NZQ7;Q9NZQ7-2;Q9NZQ7-3	Q9NZQ7;Q9NZQ7-2;Q9NZQ7-3	Programmed cell death 1 ligand 1	CD274	2	2	2	10	10	10	2.39185	0.0812222	-4.46335	-9.14497	4256400	4156100	2815900	0	0	0	0	0	0	0	78363000	90082000	81028000	0	0	0	0	0	0	0
P25942;A0A087X1D0;H0YE23;P25942-2	P25942;A0A087X1D0;H0YE23;P25942-2	Tumor necrosis factor receptor superfamily member 5	CD40	6	6	6	43.7	43.7	43.7	2.34644	0.0833846	-6.8503	-10.0699	47371000	32689000	28077000	0	0	731240	0	0	0	0	547860000	519360000	516430000	0	0	0	0	0	0	0
E9PEK4;P07333;P07333-2;D6RGW1	E9PEK4;P07333;P07333-2	Macrophage colony-stimulating factor 1 receptor	CSF1R	10	10	10	19.5	19.5	19.5	2.06174	0.094125	7.44307	7.56963	0	323440	1205600	42803000	67027000	94850000	29068000	64045000	82200000	0	0	0	89778000	968300000	1814300000	1896400000	1034300000	2742100000	3334900000	0
P02778	P02778	C-X-C motif chemokine 10;CXCL10(1-73)	CXCL10	5	5	5	42.9	42.9	42.9	3.07072	0.044	-12.4933	-21.7595	1637600000	1905900000	1271500000	0	0	587210	0	0	0	0	8387000000	11532000000	9066100000	0	0	0	0	0	0	0
O14625	O14625	C-X-C motif chemokine 11	CXCL11	3	3	3	30.9	30.9	30.9	3.13051	0.0792	-8.36869	-11.7466	69985000	28059000	45263000	0	0	0	0	0	0	0	188470000	142180000	238480000	0	0	0	0	0	0	0
C9J4T6;P10145	C9J4T6;P10145	C-X-C motif chemokine;Interleukin-8;MDNCF-a;Interleukin-8;IL-8(5-77);IL-8(6-77);IL-8(7-77);IL-8(8-77);IL-8(9-77)	CXCL8	2	2	2	24.2	24.2	24.2	2.87128	0.04425	-10.627	-22.1924	305570000	293940000	245950000	0	0	0	0	0	0	0	1147600000	1380100000	1219200000	0	0	0	0	0	0	0
Q07325	Q07325	C-X-C motif chemokine 9	CXCL9	6	6	6	45.6	45.6	45.6	1.71777	0.133404	-14.0385	-6.9601	7111900000	10079000000	10740000000	0	8755200	0	0	0	0	0	31837000000	55001000000	71114000000	0	0	0	0	0	0	0
O60869;O60869-2;O60869-3	O60869;O60869-2;O60869-3	Endothelial differentiation-related factor 1	EDF1	3	3	3	19.6	19.6	19.6	3.07314	0.0495	-3.26929	-9.06014	1375300	1637000	921890	0	0	0	0	0	0	0	14802000	19228000	14684000	0	0	0	0	0	0	0
Q5R3K3;Q5R3K2;Q5R3K3-2	Q5R3K3;Q5R3K2;Q5R3K3-2	Protein FAM26F	FAM26F	3	3	3	9.5	9.5	9.5	3.71904	0	-4.9843	-14.7646	4364000	2964700	4668600	0	0	0	0	0	0	0	58949000	85311000	84970000	0	0	0	0	0	0	0
P12314-2;P12314;A0A087WVS4;A0A087WUG7;C9JSN8;A0A087WXZ6;A0A0A0MRM3;Q92637-2;Q92637;Q92637-3	P12314-2;P12314;A0A087WVS4;A0A087WUG7;C9JSN8;A0A087WXZ6;A0A0A0MRM3;Q92637-2;Q92637	High affinity immunoglobulin gamma Fc receptor I;High affinity immunoglobulin gamma Fc receptor IB	FCGR1A;FCGR1B	3	3	3	8.7	8.7	8.7	2.28051	0.088	-4.81241	-12.4102	5305200	5877900	5064900	0	0	0	0	0	0	0	74273000	0	0	0	0	0	0	0	0	0
Q14393-2;Q14393-3;Q14393;Q14393-5;Q14393-4	Q14393-2;Q14393-3;Q14393;Q14393-5;Q14393-4	Growth arrest-specific protein 6	GAS6	17	17	17	36	36	36	2.66514	0.0592381	5.45087	7.58659	203970	805140	448330	12204000	32889000	15350000	197360	778600	451360	0	0	24811000	11506000	513200000	1447300000	505440000	0	35131000	25554000	0
P32455	P32455	Interferon-induced guanylate-binding protein 1	GBP1	15	15	11	26.9	26.9	19.6	2.4824	0.0635	-8.22969	-11.4486	55255000	77115000	43801000	0	0	0	0	0	0	0	1447700000	2638200000	1837500000	0	0	0	0	0	0	0
P32456	P32456	Interferon-induced guanylate-binding protein 2	GBP2	15	13	11	27.2	22.5	20	2.5691	0.066	-7.03735	-9.1292	13110000	26088000	11840000	0	0	0	0	0	0	0	445630000	870690000	488740000	0	0	0	0	0	0	0
H3BTH8;Q96S86;H3BRY4;H3BT26	H3BTH8;Q96S86;H3BRY4;H3BT26	Hyaluronan and proteoglycan link protein 3	HAPLN3	10	10	9	26.3	26.3	24.2	1.83926	0.118651	-6.02574	-8.21423	10797000	10573000	10842000	0	0	0	0	0	0	0	222700000	257500000	377700000	0	0	0	0	0	0	0
P30685;P30491;P30464;P30490;P18464;P30484;A0A140TA13;A0A140T953;P30498;P30495;P30488;P30487;P30483;P03989;P30485;P30481;P30461;A0A140TA14;A0A140TA11;A0A140T9Y5;A0A140T997	P30685;P30491;P30464;P30490;P18464;P30484;A0A140TA13;A0A140T953;P30498;P30495;P30488;P30487;P30483;P03989;P30485;P30481	HLA class I histocompatibility antigen, B-35 alpha chain;HLA class I histocompatibility antigen, B-53 alpha chain;HLA class I histocompatibility antigen, B-15 alpha chain;HLA class I histocompatibility antigen, B-52 alpha chain;HLA class I histocompatibility antigen, B-51 alpha chain;HLA class I histocompatibility antigen, B-46 alpha chain;HLA class I histocompatibility antigen, B-78 alpha chain;…	HLA-B	11	8	0	40.1	30.7	0	3.1044	0.0565714	-4.91073	-9.16947	65430000	28663000	30678000	2066500	842700	1213900	551120	0	1082200	0	1284500000	632170000	595200000	37515000	0	25552000	0	0	37806000	0
P30504	P30504	HLA class I histocompatibility antigen, Cw-4 alpha chain	HLA-C	8	1	1	27	3.8	3.8	3.04123	0.0396	-2.81967	-12.3426	1670000	1277900	1438400	0	0	0	0	0	0	0	0	0	32994000	0	0	0	0	0	0	0
A0A0G2JMH6;P01903;Q30118;A0A0G2JH46;A0A1W2PP70;Q08AS3;Q5Y7H0;A0A140TA34;P01906	A0A0G2JMH6;P01903;Q30118;A0A0G2JH46	HLA class II histocompatibility antigen, DR alpha chain	HLA-DRA	4	4	4	22.4	22.4	22.4	2.95012	0.0387692	-4.53185	-9.3197	5889900	4142400	8234200	0	0	0	0	0	0	0	57397000	54571000	101890000	0	0	0	0	0	0	0
P05362;K7EKL8;E7ESS4	P05362;K7EKL8	Intercellular adhesion molecule 1	ICAM1	12	12	12	27.6	27.6	27.6	2.23118	0.0878222	-2.33579	-10.2729	53018000	31672000	45221000	7792900	8961500	8451500	2885100	4204800	3517600	0	1088300000	814720000	1314600000	217980000	273260000	195190000	157090000	193800000	157690000	0
P14902;A0A140T9Z2;J3KN03;E5RIX2;E5RH36	P14902	Indoleamine 2,3-dioxygenase 1	IDO1	15	15	15	43.9	43.9	43.9	2.16143	0.0902308	-8.79438	-10.6565	38942000	38258000	52657000	0	0	0	0	0	0	0	862880000	1216300000	1564300000	0	0	0	0	0	0	0
P24593;C9JXX4	P24593;C9JXX4	Insulin-like growth factor-binding protein 5	IGFBP5	6	6	6	25.7	25.7	25.7	2.88032	0.0472	3.50918	10.0373	857350	800590	1209200	9260500	8234400	16066000	3535500	6266700	8025400	0	0	0	0	93750000	124610000	140440000	92213000	154520000	169030000	0
P29460	P29460	Interleukin-12 subunit beta	IL12B	11	11	11	39	39	39	2.96703	0.0458182	-9.65096	-8.44657	379210000	55773000	147660000	0	0	472690	0	0	0	0	4754600000	1088800000	3559000000	0	0	0	0	0	0	0
P06858;E7EW14;E5RJI0;E5RHN7	P06858	Lipoprotein lipase	LPL	15	15	15	43.4	43.4	43.4	3.46351	0.068	6.35727	11.4001	2446200	927450	1397200	82597000	200930000	105250000	60124000	147750000	79828000	0	53333000	0	47802000	1904700000	4299000000	2214400000	1932700000	5637100000	2937700000	0
P33908;P33908-2;H0Y7H1;O60476	P33908;P33908-2	Mannosyl-oligosaccharide 1,2-alpha-mannosidase IA	MAN1A1	16	16	16	26.6	26.6	26.6	2.94328	0.036	3.46278	13.5449	4671000	5150200	6050300	50955000	79775000	47991000	11567000	13666000	13515000	0	192810000	325100000	315940000	1750100000	2678500000	1366600000	710020000	905160000	746520000	0
B4DDJ5;P21757;P21757-3	B4DDJ5;P21757;P21757-3	Macrophage scavenger receptor types I and II	MSR1	4	4	4	8.5	8.5	8.5	2.23012	0.085913	3.7986	11.9851	113770	0	105540	1958900	1949600	1776100	3230400	2449400	1678100	0	0	0	0	58410000	90941000	63572000	145650000	150960000	88183000	0
O60462-3;O60462-4;O60462-5;O60462-2;O60462;O60462-6;C9JH98	O60462-3;O60462-4;O60462-5;O60462-2;O60462;O60462-6	Neuropilin-2	NRP2	25	25	25	36.9	36.9	36.9	2.95803	0.042	-2.97098	-9.1649	28223000	15183000	19916000	2629700	2053100	3279300	3552000	1637900	2352600	0	1158400000	797930000	1258100000	218440000	202490000	213520000	362430000	258020000	258270000	0
P55058;P55058-3;P55058-4;P55058-2	P55058;P55058-3;P55058-4;P55058-2	Phospholipid transfer protein	PLTP	12	12	12	33.5	33.5	33.5	2.54973	0.0572	-2.90266	-10.1112	98305000	126520000	124800000	11678000	14634000	21720000	10044000	20818000	10409000	0	2007900000	3235200000	3618600000	426820000	925140000	462050000	474580000	898080000	436150000	0
E9PSE5;E9PIA8;A0A2C9F2P4;A0A286YFF7;P50897-2;P50897	E9PSE5;E9PIA8;A0A2C9F2P4;A0A286YFF7;P50897-2;P50897	Palmitoyl-protein thioesterase 1	PPT1	1	1	1	17.2	17.2	17.2	3.29865	0.051	6.20907	31.4143	0	0	0	15939000	15394000	14231000	11171000	14598000	7519500	0	0	0	0	0	0	0	0	0	27765000	0
O43278;H3BVD9;H3BMB6;H3BTQ8;H3BNW5;H3BSM2	O43278;H3BVD9;H3BMB6;H3BTQ8	Kunitz-type protease inhibitor 1	SPINT1	18	18	2	34.4	34.4	4.7	2.67132	0.0622	4.18495	10.4756	2045000	1151000	2674700	41417000	33669000	27166000	10137000	10381000	7630100	0	102830000	77078000	116650000	1263700000	678020000	504530000	434680000	594530000	324850000	0
Q9BUD6;D6RB12;D6RBY3;D6RIH5	Q9BUD6;D6RB12	Spondin-2	SPON2	5	5	5	17.5	17.5	17.5	2.57927	0.0675	4.68601	13.1457	0	0	255290	10191000	7833100	9101100	2344500	4683400	3799200	0	0	0	20411000	154460000	100280000	93273000	99603000	88884000	66949000	0
P42224;P42224-2;J3KPM9;E7EPD2;D2KFR9;E7ENM1;E9PH66;H7BZ88	P42224;P42224-2;J3KPM9	Signal transducer and activator of transcription 1-alpha/beta;Signal transducer and activator of transcription	STAT1	21	21	21	35.6	35.6	35.6	1.89853	0.107436	-6.10413	-7.7378	15166000	14342000	10498000	0	0	481590	0	0	0	0	591710000	751880000	586880000	0	0	0	0	0	0	0
O75558	O75558	Syntaxin-11	STX11	2	2	2	8	8	8	3.12596	0.066	-2.44609	-9.30177	1203600	805500	846250	0	0	179880	0	0	0	0	18882000	17470000	20036000	0	0	0	0	0	0	0
P35625	P35625	Metalloproteinase inhibitor 3	TIMP3	6	6	6	35.5	35.5	35.5	2.56273	0.0612857	6.01529	7.98277	342850	0	0	6382100	15717000	13165000	16022000	16662000	11958000	0	0	0	0	199610000	275280000	162740000	236320000	269300000	188610000	0
O95150;O95150-2;X6R8I9;O95150-3	O95150;O95150-2;X6R8I9;O95150-3	Tumor necrosis factor ligand superfamily member 15;Tumor necrosis factor ligand superfamily member 15, membrane form;Tumor necrosis factor ligand superfamily member 15, secreted form	TNFSF15	6	6	6	30.3	30.3	30.3	1.80086	0.128941	-5.90038	-7.61895	23126000	3687300	11208000	0	0	0	0	0	0	0	360100000	119060000	195330000	0	0	0	0	0	0	0
P23381;P23381-2;G3V3H8;G3V3Y5;G3V277;G3V3P2;G3V227;G3V423;G3V5U1;G3V456;G3V4C7;G3V4N8;G3V5W1;G3V3S7;G3V3X0;G3V2Y7;H0YJP3;G3V4S4;G3V313;G3V339;G3V2C0;G3V2F2;G3V3R3;G3V4N0;G3V5H5;P78534;G3V4A3;G3V4Q0	P23381;P23381-2	Tryptophan--tRNA ligase, cytoplasmic;T1-TrpRS;T2-TrpRS	WARS	23	23	23	68.6	68.6	68.6	2.10083	0.0913898	-4.09372	-8.04846	348350000	259260000	239260000	14126000	9972800	30817000	5580100	4372600	7003000	86596	7749500000	7653400000	7988300000	412090000	319710000	774150000	228370000	228670000	394340000	0
H0YBE8;H3BLZ3;Q8IX03;Q8IX03-2	H0YBE8;H3BLZ3;Q8IX03;Q8IX03-2	Protein KIBRA	WWC1	1	1	1	1.1	1.1	1.1	2.39413	0.0835429	-7.41622	-12.0704	18560000	27239000	22511000	0	0	0	0	0	0	0	649500000	1241200000	1266600000	0	0	0	0	0	0	0
